# Supplementary material for: Circulating miRNA repertoire as a biomarker of metabolic and reproductive states in rainbow trout
Source: BMC Biol. 2021 Nov 16;19:235. doi: 10.1186/s12915-021-01163-5 (PMC8594080; doi:10.1186/s12915-021-01163-5)
Supplement: Supplementary file 1 — Additional file 1. Averaged normalized read counts (RPM) for all annotated miRNAs detected in biological fluids and organs. [file 12915_2021_1163_MOESM1_ESM.xlsx]

## Sheet: average_count_by_tissue
	Ovarian_fluid	Plasma	Brain	Egg	Gills	Gonad	Head,kidney	Heart	Intestine	Leucocytes	Liver	Muscle	Myoblast	Myotubes	Ovary	Pituitary	Skin	Spermatogonia	Spleen	Stomach	Testis	Trunk,kidney	Whole,embryo
omy-mir-93-3p	4.37595	8.95807	13.9945	0	3.12289	13.3627	2.0268	0.933401	0.261773	15.1589	2.29528	1.03394	4.80829	0.488798	3.81951	0.724696	4.10775	6.94859	3.4606	0.418046	1.84494	2.55339	16.4475
omy-mir-733-3p	11.3578	11.7058	1.54616	0	19.3261	3.87707	2.26247	2.83354	2.51302	22.5633	10.8589	1.14985	2.09853	1.95519	3.67629	4.38844	1.46478	67.6385	3.7752	3.92963	6.61102	3.31075	0.880796
omy-mir-7147-3p	0	0	0.439131	0	0.045903	0.0939614	0	0.0333357	0.0261773	0	0	0	0.0814964	0	0.0364539	0.0805218	0	0	0	0	0	0.0865556	0.145672
omy-mir-457b-5p	202.394	204.931	529.278	64.788	280.025	186.207	274.042	89.0064	30.7322	802.616	1192.37	96.3924	120.044	97.6985	140.472	325.268	155.84	271.394	217.861	48.7943	298.88	196.092	671.494
omy-mir-456-5p	1.42281	0	6.96388	0	1.5779	6.26189	0.424213	0.533372	0.183241	2.43369	4.23059	1.55327	0.937209	0.672098	0.473363	5.79757	1.71952	4.0731	1.2584	0.418046	1.22996	0.519334	12.1895
omy-mir-30a/d-3p	58.8938	51.4456	148.945	84.9443	128.121	194.231	93.1854	96.4403	33.4023	78.6446	90.6011	52.5541	32.9042	66.2933	123.761	214.953	31.4291	545.597	92.5712	39.5806	78.7942	107.199	196.581
omy-mir-27a-5p	10.9596	97.7428	14.2193	17.2768	37.8232	200.064	6.83454	16.3345	8.01026	9.30675	6.59623	3.11924	14.5879	84.1955	16.8939	11.5146	20.889	11.9837	5.74146	20.4508	56.578	8.41754	35.7502
omy-mir-22a-2-3p	6.0103	7.37393	1.6428	0.719867	1.16201	3.69024	0.754156	2.63352	4.89516	2.39725	4.39438	1.44714	1.20207	2.99389	4.22301	1.20783	2.35638	1.13975	2.3595	6.53823	3.68987	1.62292	1.02798
omy-mir-222b-3p	176.985	375.779	31.3458	81.3449	215.097	8.74852	156.865	11.1341	79.6314	2075.02	15.5782	7.16394	0.998331	71.059	6.07974	13.2056	1.17819	90.9558	163.278	26.5877	12.5302	103.585	11.7096
omy-mir-218c-5p	5.73583	5.82059	145.906	12.9576	35.9518	303.197	5.27909	45.87	7.4998	7.37057	16.887	40.4197	27.4609	24.3177	59.2541	31.6249	34.1516	10.4782	4.87631	25.4841	67.5708	10.8627	282.319
omy-mir-181c-5p	0.300855	0.442555	200.862	1.43973	46.8989	263.841	3.29943	22.3349	6.25638	16.8402	1.50732	3.19085	5.90849	4.52138	1.96475	1.40913	3.56642	76.1226	17.9322	2.67549	151.669	4.71728	291.772
omy-mir-152a-5p	1.37274	0.704523	3.4582	5.75893	19.2363	19.9262	1.31977	4.63367	0.942383	0.229432	26.6142	5.76368	2.30227	9.30753	0.94619	10.5484	4.33065	4.01791	4.719	3.17157	8.19972	1.29833	49.7569
omy-mir-128-2-5p	0	0	2.385	0	0.0712318	0.136468	0	0	0	0.867884	0	0.422952	0.407482	0.183299	0.0364539	1.1273	2.22901	1.508	0	0	0	0	5.98431
omy-miR-ENSGACG00000022167-5p	496.006	14.3828	0.503171	14.3973	1.57303	0.910534	0.329943	0.133343	0.28795	13.3237	0.961961	0.350089	0.325986	0.610998	0.182001	0.483131	0.063686	121.565	2.59545	0.902978	26.7516	0.497695	0.970052
omy-miR-ENSGACG00000022167-3p	0	0.328404	3.91423	0	4.36877	0.890402	14.1404	0.0333357	0.314128	1.82192	0.440547	0.151094	0	1.46639	2.95267	1.08704	0.191058	364.019	8.88746	1.42135	62.1129	14.6495	1.07586
omy-miR-99-5p	2300.77	3941.91	3124.63	156.931	578.563	1186.86	339.135	401.696	199.628	501.964	263.026	1251.03	630.538	731.242	1595.91	3765.6	383.868	193.154	471.193	387.495	1076.21	402.7	1025.24
omy-miR-96a-5p	4.66894	1.35604	916.041	8.6384	269.63	14.1513	25.9713	1.96681	1.43975	59.2477	2.26024	2.65087	0.611223	204.44	2.73064	2675.9	0.541331	410.885	1.80895	6.4379	79.6398	40.0103	520.188
omy-miR-93-5p	75.3403	40.798	1812.97	674.515	391.37	2464.49	522.018	248.585	203.057	1879.33	478.108	154.773	498.045	287.413	218.902	561.358	573.588	4833.67	199.378	156.182	377.981	407.201	2727.24
omy-mir-93-3p,1	0.300855	0	2.06465	0	0.682827	1.34231	0.471348	0.600043	0.209419	1.55943	0.776576	0.678848	0.529727	0.1222	0.327458	0.362348	0.0955291	3.25571	0.39325	0.167218	0.614979	0.562612	2.74944
omy-miR-92b-3p	64.6982	201	3295.63	459.275	6.88754	89.7172	81.1189	28.5354	12.5651	28.9719	1504.18	4.21008	7.45692	107.413	59.0032	967.872	3.21615	483.153	88.56	2.99321	582.231	159.955	1512.45
omy-miR-92a-3p	15445.1	55447	2527.61	1206.5	1184.42	3250.21	1680.4	583.575	505.589	9654.78	2102.52	1150.04	3600.39	1037.78	4099.94	843.667	3011.14	14332.4	2653.89	443.212	2340.61	1356.35	5547.46
omy-miR-9-7-3p	0	0.497348	2516.81	6.4788	3.05033	1.78976	3.1816	0.166679	0.497369	0.422295	0.138965	0.431474	0.305611	8.95112	0.182269	11.6555	0.063686	70.1313	0.0786501	0.234105	4.30485	3.27829	740.602
omy-miR-9-5p	182.51	265.824	216517	724.906	73.2612	179.933	116.8	25.8685	16.5179	55.283	20.574	11.0306	28.7682	1003.32	27.5685	1208.43	30.219	4762.06	95.4026	10.0665	677.015	151.256	26355.6
omy-miR-9-4-3p	8.12278	7.77754	14450.9	39.5927	4.62671	17.8237	12.7028	3.36691	4.34543	6.19452	1.63431	2.99415	1.56881	45.0611	2.04124	97.1697	0.477645	206.165	1.49435	2.24072	10.839	8.66638	5004.2
omy-miR-9-1a/2/3/5/6-3p	8.18241	5.98047	7817.72	22.3159	4.48119	5.62429	5.46763	2.13349	2.14654	2.05799	3.51123	3.08588	1.67068	27.556	1.96833	91.1909	0.31843	206.571	0.865151	1.57185	33.747	10.6031	1372.67
omy-miR-8160-5p	1.587	3.71732	207.418	5.75893	2.79728	42.3234	5.5619	9.50069	1.46593	55.7564	133.285	101.992	1.50768	12.0367	16.1108	6.32096	1.24188	172.712	1.573	3.47814	4.38172	17.5492	66.386
omy-miR-8159-5p	40.2111	16.1633	2.46643	92.1429	0.325988	340.701	11.0295	0.566708	4.42397	40.0082	31.8821	1.38569	1.50768	0.244399	1.529	0.281826	0.700546	0.759539	73.6165	135.815	1.46057	12.702	91.9447
omy-miR-7bb-3p	33.964	32.4324	64.8233	5.75893	10.7366	27.1539	12.6321	9.76737	3.19363	16.0793	12.1928	9.35239	8.90348	11.6701	7.53772	36.7582	13.1193	15.07	12.584	3.94635	5.99604	15.6882	38.1863
omy-miR-7a-5p	995.34	639.925	3364.51	125.257	157.32	213.11	359.214	553.107	125.73	247.958	89.7849	41.2887	35.3491	2431.71	209.571	16623.3	80.0533	1311.65	109.481	70.4825	439.018	349.512	352.213
omy-miR-7a-4-3p	0.370037	0	24.7766	0	0.0423275	0.11074	0	0.0333357	0.0261773	0	0	0	0	4.33808	0	105.363	0.031843	0	0	0.117053	0	0	1.00164
omy-miR-7a-3-3p	0	0.181045	21.3673	0	0.00815857	0	0.0942695	0	0.130887	0.186226	0	0	0	1.77189	0	34.4633	0	0	0	0.0836091	0	0.0216389	3.72501
omy-miR-7a-1-3p	0	0.0468568	6.3849	0	0.00776166	0	0	0	0.0523546	0	0	0	0	6.17108	0.0363644	114.743	0.031843	0	0	0.0167218	0	0	0.552345
omy-miR-7552-5p	1.07189	0.724848	550.675	16.5569	1.70163	4.52696	0.188539	18.7347	2.27743	0.329247	0	1.25628	0.0203741	12.4644	0.437446	228.803	0	44.5969	0.0786501	3.66208	1.53745	0.584251	23.9441
omy-miR-736-1-3p	0	0	0.633472	0.719867	0.324611	1.53471	0.141404	0.0666715	0.28795	0	0	0.923737	0	0.1222	2135.65	3.18061	0.923447	3.55602	0	0.117053	4.68921	0.0216389	60.1108
omy-miR-734-5p	0.547547	2.65925	15.2609	0	0.370805	4.48443	0.141404	1.03341	0.706788	0.0365685	0.185385	0.481449	0	0.733197	0.327906	3.05983	2.35638	3.18689	0.865151	1.73907	0.691851	0.0432778	1.79318
omy-miR-734-3p	0.123346	0.421888	174.92	0	10.9439	49.9384	2.68668	11.1675	9.99973	3.0387	1.85415	3.13499	4.13594	3.84929	2.98403	12.8835	24.5191	30.1561	4.32575	8.4278	16.9119	0.692445	20.8465
omy-miR-733-1/3-5p	0.834751	2.40539	3.86669	0	6.2798	4.00011	0.98983	0.900065	4.13602	27.0465	6.69693	2.89979	1.67068	3.72709	2.14926	1.52991	3.12062	28.1949	5.74146	2.05678	14.9132	2.89961	24.6948
omy-miR-730-5p	0.85239	2.24408	141.034	50.3907	23.3739	15.025	12.3493	2.93354	1.7277	11.1889	10.9068	3.48582	1.99666	7.88187	2.36404	8.01192	3.59826	124.34	37.4374	10.7521	29.9033	16.0561	5.98608
omy-miR-730-3p	0	0.0201161	23.3433	0	8.12019	0.456388	0.282809	0.166679	0.104709	2.77621	1.56601	0.123014	0.0203741	1.58859	0.0363644	0.44287	0.031843	22.5413	3.69655	0.300993	0.691851	1.558	0.614279
omy-miR-729-3p	0.123346	0	2.67628	0	0.615201	181.781	0.235674	1.80013	3.3507	1.45649	0.66038	0.250011	0.611223	0.427698	3.27289	2.25461	1.14635	8.56043	0	0.0668873	75.1043	0.367861	2.49974
omy-miR-728b-5p	0	0.117978	2.92244	0	0.365758	0.725972	0.612752	0.0666715	0.261773	0	0	0	0.183367	0	0	0	0.127372	0	0	0.267549	0	0.151472	0.245961
omy-miR-728a-3p	2.80511	0	129.925	0	49.0397	33.3196	23.9916	3.70027	6.96317	0.315842	0	5.29923	1.20207	0.183299	0.218455	2.01304	0.764232	3.99319	0.550551	2.79254	13.7602	4.7822	12.2123
omy-miR-727-5p	3.33934	7.1656	136.013	0	21.8813	25.4994	25.1228	2.46684	6.59668	6.65378	0.312966	7.33806	5.94924	0.855397	8.43672	3.05983	3.47089	35.2568	2.0449	3.66208	16.4507	3.87336	14.249
omy-miR-727-3p	7.02654	5.51068	24.7844	0	7.73938	8.7899	5.27909	0.4667	2.14654	29.9966	0.289903	10.448	2.07816	0.549898	1.09093	0.281826	1.36925	10.0595	1.02245	2.00662	1.30683	1.1685	9.29542
omy-miR-726-5p	21.9761	2.04527	1.52307	0	0.814217	1.21368	0.424213	0.433365	0.104709	3.87366	0.162322	0.0158432	0	0.916497	1.34548	0.0402609	0.159215	3.12992	0.23595	0.117053	0.461234	0.367861	1.33988
omy-miR-726-3p	32.4466	7.84905	2.33701	3.59933	3.88506	3.32559	5.5619	2.40017	1.20416	2.27401	0.92722	1.13861	0.203741	3.54379	10.2192	0.523392	0.127372	16.4741	5.42686	0.451489	24.3685	13.1565	2.66321
omy-miR-725-3p	49.987	22.9915	384.384	1768.71	1300.53	152.329	10.0397	116.042	7.72231	4.15592	34.5583	36.5766	0.550101	4015.29	250.644	28.5852	1.40109	1199.48	5.82011	17.2235	196.409	16.5105	627.046
omy-miR-724-5p	10.8687	32.5363	2834.84	20.8761	23.5792	422.406	18.194	65.9714	21.0204	33.0602	4.69449	14.0191	6.90682	73.503	55.5697	132.941	11.4635	306.208	55.6056	18.7284	101.01	21.6389	122.431
omy-miR-724-3p	0	0.0839958	24.1021	0	0.285309	3.27301	0.0942695	0.633379	0.209419	0	0.0694827	0.641938	0.224115	0.305499	1.63702	1.24809	0.159215	0.759539	0.23595	0.100331	0.691851	0.0865556	2.21917
omy-miR-723a/b-3p	0	0	142.833	0	2.9372	5.45763	5.09056	4.96702	0.39266	1.13362	0.359092	0.523765	0	11.2424	0.327816	67.8799	0	5.95944	0.23595	0.802647	1.07621	25.0146	7.87056
omy-miR-722-5p	0	0	6.85186	0.719867	10.0735	1.43627	11.9722	2.46684	2.7748	0.329116	267.675	3.62711	2.42452	6.35438	12.8318	1.08704	1.84689	3.0611	16.5952	20.2501	0.153745	21.5524	10.9416
omy-miR-722-3p	65.9879	54.0462	56.7224	7.19867	139.027	12.2028	238.973	13.9677	37.4074	5.30269	2351.32	64.7168	7.78291	34.7047	97.2176	13.5277	7.83338	56.2035	164.772	134.861	7.76411	451.972	36.5662
omy-miR-7147-5p	3.03439	0.312946	11.0831	0	1.92528	3.91956	1.13123	0.966736	0.157064	20.4458	2.60883	0.650689	1.91517	2.50509	1.56483	4.75078	3.4072	1.26554	1.573	0.267549	0.99934	2.12061	5.23664
omy-miR-7132b-5p	288.969	101.973	33.8892	0	211.041	14.4741	192.381	12.6676	20.1696	1014.9	91.7113	6.32952	2.47545	41.0896	32.4542	65.3837	2.35638	49.6418	70.6278	12.3491	22.0624	196.644	35.7283
omy-miR-7132b-3p	162.618	160.071	99.8292	145.413	326.859	46.189	626.657	54.2372	61.3073	1391.99	302.236	17.5652	5.94924	144.257	40.6387	157.017	12.8646	95.398	97.4475	64.8138	31.3639	382.057	126.183
omy-miR-7132ab-5p	114.648	73.9193	75.6872	0	393.839	9.81736	90.9465	8.7673	54.2001	303.174	61.419	8.3421	1.02889	49.0937	35.7505	21.3383	0.254744	11.0361	47.5833	20.1749	20.0637	92.8417	10.6135
omy-miR-7132aa-5p	743.693	216.315	51.0377	0	449.902	16.855	447.922	20.5681	34.4755	2392.07	32.2559	9.02225	2.32265	54.0733	57.3935	34.5841	1.30556	13.0058	166.974	20.8019	46.5078	465.323	21.7625
omy-miR-551a-3p	0.491909	36.7425	19.889	0.719867	6.21163	9.77319	45.5793	2.90021	4.08366	110.657	43.3218	93.465	80.1313	1.71079	7.86267	10.4276	30.8559	36.1393	25.8759	1.15381	11.9152	39.015	77.6476
omy-miR-499a-3p	0	0.0937136	1.11242	7.91853	5.39992	4.77644	2.78095	5.76708	1.09945	1.67564	2.8272	26.8799	1.0187	4.94908	356.807	0.926	6.17755	1.4731	1.96625	4.0634	4.15111	5.60448	37.4323
omy-miR-499-5p	151.756	57.8971	68.1463	170.608	173.353	206.097	137.445	252.552	66.438	100.813	95.5083	1097.77	25.6102	139.063	16551.7	35.8725	142.052	70.9549	32.8757	88.4083	190.49	306.191	1794.85
omy-miR-489-5p	0	0	19.2225	0	0.334991	11.2777	0.329943	3.36691	3.42923	0.355795	0	4.29071	2.01704	12.1589	0.909826	6.76383	3.82116	0.898273	0	9.53144	14.452	0.281306	1.00039
omy-miR-489-3p	11.804	24.0177	259.739	21.596	3.60242	82.2044	0.659887	8.80063	5.83754	43.21	3.77983	147.402	40.6463	44.6028	15.6022	46.9039	40.7909	9.07849	0.23595	31.2865	52.8113	1.36325	37.684
omy-miR-460-5p	0.123346	15.1723	60.2294	12.9576	69.1783	9.0841	2.12106	1.03341	0.28795	5.9323	0.822996	2.77121	4.46193	57.8615	1.4569	78.2269	1.36925	25.5651	11.0897	0.518376	16.835	2.63995	51.7476
omy-miR-460-3p	0.491909	1.85862	13.2701	0	52.8074	3.02691	0.188539	0.166679	0.130887	1.2799	0.0694827	2.20462	1.03908	15.2138	0.18218	14.3731	0.382116	11.9679	0.943801	0.234105	15.6051	1.68783	19.8034
omy-miR-459-5p	2.27667	0.202958	0.534441	0	1.25075	7.79659	3.81792	1.46677	8.35056	2.5503	523.047	1.25985	0.529727	0.1222	0.182269	0.241565	1.24188	3.62485	8.65151	0.351158	6.45728	4.26287	26.8463
omy-miR-459-3p	0.971747	0.635014	0.0378887	0	0.0435182	0.632002	0.424213	0	0.706788	3.08906	12.4401	0	0.122245	0	0.0364539	0	0.509488	0	3.7752	0.0167218	0.153745	0.346223	0.86024
omy-miR-458-5p	0	0	1.50318	0	1.34217	4.17908	0.659887	0.266686	3.06275	0.109705	0.115903	2.52773	0.387108	0.1222	0.254909	0.483131	1.46478	0.817386	0.1573	0.418046	1.53745	1.40653	0.619796
omy-miR-458-3p	35.7504	127.016	3253.74	3793.7	1760.47	5989.76	1914.94	430.264	8496.55	156.563	161.333	1040	4555.22	416.823	332.112	1712.13	2324.76	2630.4	160.525	519.146	2581.37	2960.85	1348.79
omy-miR-457a-5p	104.441	213.777	938.098	122.377	742.804	525.291	509.951	843.628	310.725	4827.52	311.318	685.161	337.028	419.572	1019.83	593.325	509.106	6647.85	610.561	596.568	1209.13	580.572	802.308
omy-miR-456-3p	126.766	79.856	581.415	43.192	57.3407	295.299	50.3399	35.0692	13.586	735.636	250.487	106.718	107.555	47.1079	78.352	209.155	130.747	365.494	59.1449	12.926	71.9525	55.0927	604.856
omy-miR-455a-5p	32.3679	72.9239	201.051	27.3549	614.976	197.337	49.9157	84.4061	82.6941	101.788	43.5867	83.4505	80.9667	81.8126	88.9338	10.186	51.4902	119.421	52.2236	136.935	405.502	91.6841	248.544
omy-miR-455-3p	48.5774	243.319	161.625	0	312.847	178.61	31.7688	66.9382	63.6894	265.538	47.5708	110.958	56.7622	76.0692	138.567	13.3666	48.4014	94.449	44.044	150.262	185.262	53.0153	259.71
omy-miR-454b-3p	1.70887	5.69633	246.384	28.0748	56.4907	501.355	20.8336	50.3703	25.6538	19.4015	357.483	56.3306	53.808	46.3136	114.931	97.8742	85.3711	26.9317	29.2578	18.5111	102.471	23.3484	916.741
omy-miR-454-5p	0.246692	3.24302	5.88768	0	0.69783	8.25635	0.235674	0.433365	0.209419	1.44973	9.17965	2.16722	2.70976	0.549898	3.60374	2.29487	1.30556	0.322366	0.550551	0.234105	2.2293	0.476056	17.642
omy-miR-451-5p	97300.9	164831	2220.62	3458.24	5553.2	2376.54	8719.23	644.28	387.843	2917.03	4803.28	1185.89	1.97629	491.425	10688.2	1026.93	0.541331	649.878	16302.8	337.731	6088.67	6146.88	1276.5
omy-miR-449-1-5p	90.9004	2.73257	142.04	755.86	7.54497	17.5353	28.4223	67.7049	11.518	2.75292	7.43179	4.52325	2.38377	5.19348	3.49393	12.8835	1.75137	40.3061	8.88746	0.953144	15.9894	58.728	32.7363
omy-miR-449-1-3p	5.9765	0.656647	7.91621	61.1887	0.59291	0.185688	4.10072	5.63374	1.1518	0.432185	0.312966	0.0458489	0.488978	0.610998	0.763831	2.69748	0	2.57706	0.550551	0.0668873	0.230617	6.3402	1.73125
omy-miR-430a-3p	0.246692	0	7.84747	17.2768	0.801332	6.89725	0.188539	4.1003	0.628256	0.073137	2.3995	0.0437979	0.387108	6.72098	1.85485	40.9051	0.95529	8.15825	0.39325	0.852813	2.92115	0.367861	978.206
omy-miR-429a-5p	0	0	1.03122	0	13.884	8.48901	0.377078	0.366693	0.39266	0	0.41719	0.284741	0	1.52749	0	1.20783	0	0	0	1.00331	0.153745	3.5055	13.7187
omy-miR-429a-3p	84.5943	39.904	339.823	245.475	1308.57	780.023	337.108	58.3375	293.317	15.1746	23.5098	12.6337	0.224115	617.23	25.6786	1610.44	0.509488	4.63802	3.9325	157.185	32.3633	519.269	1032.28
omy-miR-425-5p	3176.29	6058.62	105.841	236.116	688.134	96.4578	569.671	161.445	204.707	3506.27	247.039	146.307	20.1704	183.483	357.134	99.7665	18.5963	81.0112	610.482	71.5025	157.511	520.459	31.1244
omy-miR-425-3p	320.096	153.539	5.9386	7.91853	35.9428	5.65117	29.5535	10.7674	9.89503	171.493	47.2681	11.5112	1.24282	11.7923	13.5394	5.3547	2.80219	5.16608	52.9315	6.50479	11.0696	37.1107	1.82077
omy-miR-375b-5p	0	0	2.61467	0	22.1134	0.749456	1.97966	0.0666715	4.2669	3.39449	0.0694827	0.067356	0	77.5356	0.0729077	807.915	0	1.65683	0.39325	2.89288	0.922468	5.64776	8.60739
omy-miR-375-3p	239.385	2152.71	487.017	678.114	1528.36	193.597	907.58	34.2025	750.111	584.83	116.519	47.488	111.752	16074.7	53.1933	81611.4	168.163	815.754	95.3239	465.535	106.238	813.731	1011.91
omy-miR-365-3p	65.5148	783.541	581.779	132.455	105.687	2583.95	170.486	318.856	311.379	58.1861	26.0133	3752.25	168.249	1687.58	1461.21	347.653	107.916	139.663	66.4593	506.17	138.447	216.108	763.641
omy-miR-365-2-5p	0.834751	110.941	0.304181	0	0.0534378	2.07834	0.0471348	0.0333357	0	0.601884	0	0.401787	0.79459	1.46639	0.437267	0.0805218	0.413959	0	0	0.36788	0	0.0865556	1.55425
omy-miR-3618-5p	1.64117	0.404491	61.9933	9.35827	19.4467	68.9861	9.23841	7.60055	3.42923	10.0379	16.0325	12.4559	3.40247	12.7088	6.99431	12.9237	5.76359	85.6129	5.66281	4.49817	9.22468	20.9032	200.333
omy-miR-34a-5p	13.2145	1.5053	334.535	318.901	26.5122	92.7717	53.875	74.7387	18.455	38.3583	19.9586	17.1075	47.1457	42.7087	177.206	41.8713	206.375	37.0102	14.3143	8.94617	62.2666	105.966	89.8768
omy-miR-34a-3p	0	0	4.89883	5.03907	1.05899	1.44299	0.235674	0.433365	0.0261773	0.671637	0.231805	0.153205	0.0611223	0.427698	0.692623	0.120783	1.81505	2.10498	0	0.117053	0.307489	0.649167	5.00348
omy-miR-33a-3p	1.93394	4.20065	38.6484	0	20.5926	30.0678	9.33268	14.4344	4.42397	12.3215	23.8567	3.54174	8.9646	18.6965	10.5248	19.285	27.2895	35.2338	10.9324	5.91953	15.4513	14.6712	29.5757
omy-miR-338-5p	0.300855	2.70005	39.5937	1.43973	1.14438	17.2744	0.329943	1.03341	0.968561	4.07329	0.371064	9.2195	24.1229	1.58859	3.38269	1.28835	14.9025	2.58902	2.75275	1.60529	1.76806	1.14686	20.4211
omy-miR-338-3p	38.0355	62.112	1440.59	87.1039	191.47	370.271	215.642	264.486	207.22	289.598	386.731	1265.57	541.116	739.918	415.858	259.039	338.045	262.925	488.496	392.177	384.285	367.494	342.677
omy-miR-338-1b-5p	0	0.464793	33.943	0	0.24852	2.33003	0	0	0.0785319	0.78811	0.0464197	3.38709	9.92219	2.44399	0.25464	0.563652	7.51495	0	0.4719	0.267549	0.0768724	0.0649167	5.18502
omy-miR-33-5p	5.22653	0.187427	61.7312	13.6775	109.739	50.8111	29.4121	23.9684	11.2562	18.5985	187.729	51.917	11.9392	30.7332	24.2567	28.7463	55.2158	782.564	15.2581	18.2602	167.197	51.7603	105.854
omy-miR-3120-5p	0	0	0.0889587	0	0.00432754	0.0425065	0.0471348	0	0	0	0	0	0	0	0.0363644	0.0805218	0.063686	0	0	0.0167218	0	0.0432778	0.243203
omy-miR-30e-5p	743.389	446.629	17792.2	7841.15	30743.3	17904.3	30720.4	11303.1	4730.74	4772.05	35185.4	6748.94	3360.93	8187.16	31135.1	10383.5	3506.86	38493.6	4490.84	15553	15352.8	51192.4	16293.5
omy-miR-30e-3p	1156.51	1522.54	5432.37	5726.54	8366.01	4854.87	14315.2	5376.55	1445.8	3328.24	3691.31	1146.93	1576.49	1863.48	11073	4403.9	1106.86	5028.19	19231.4	1831.83	5188.88	18382.1	6409.64
omy-miR-30e-2-5p	952.539	1206.6	7492.01	6864.29	24114.7	15762.6	31165	13441.9	2515.38	1596.17	5556.03	3279.04	7013.74	1931.82	25068.9	7845.26	2139.9	8061.92	4004.15	2965.62	15038.5	43250	8769.46
omy-miR-30d-5p	20406	24907.9	17978	11404.1	8818.15	15826.2	7982.89	8287.63	4554.02	18170.5	10141.1	5119.77	9517.45	11372.9	21077.1	26943.7	6552.75	36051.9	5514.55	6388.07	5888.65	7212.49	14548.1
omy-miR-30c-5p	4304.34	2128.59	11118.7	465.034	16741.8	10618.1	27544.8	10819.1	2853.47	13337.1	21680.8	9300.31	2098.59	4127.11	27821.8	10585.7	1503.85	7672.01	9976.64	4568.18	19410.7	45934.6	7225.5
omy-miR-30c-2-3p	0.60171	9.27131	3.71093	0	1.71672	2.39378	6.88168	0.866729	0.39266	7.73027	7.0464	1.39761	0.79459	0.794297	2.9507	1.20783	1.17819	2.77265	2.75275	0.819369	0.461234	7.1192	7.52975
omy-miR-30c-1-3p	2.99093	13.0593	11.0178	30.2344	18.0274	34.596	45.108	13.601	1.88477	27.0235	13.8861	5.67992	22.1263	2.19959	52.1324	6.482	9.29816	6.95145	7.55041	2.10695	8.6097	37.3704	28.8511
omy-miR-30ba-5p	1134.13	476.589	4029.09	168.449	3818.44	2807.13	3202.74	2578.32	1071.63	1763.23	3186.77	3060.96	434.865	2016.54	3558.01	8184.49	447.331	5194.21	2307.32	1434.62	4095.3	5141.87	2743.68
omy-miR-301b/c-5p	0.123346	2.44409	239.797	26.6351	46.7541	189.242	3.81792	0.833393	0.104709	4.27617	18.4764	8.2307	9.77957	5.19348	5.65026	2.21435	12.578	1.88733	0.865151	0.167218	2.38304	8.76376	2035.16
omy-miR-301b/c-3p	0	0	846.118	8.6384	356.955	1049.53	53.168	6.85049	2.31669	8.72074	233.897	27.1217	55.0916	50.5906	36.6716	12.5614	91.278	19.4942	5.82011	3.57847	138.562	141.356	2494.27
omy-miR-301a-5p	2.35656	0.824572	6.53343	0	1.16204	5.0896	0.329943	0.4667	0.209419	2.35066	1.48308	0.761116	0.468604	0.427698	0.691818	1.04678	0.700546	0.862383	0.786501	0.150496	0.922468	0.714084	9.54033
omy-miR-301a-3p	0.725056	0.560903	343.056	0.719867	126.072	367.043	64.1976	79.5224	18.4943	43.2055	152.883	24.6559	28.7886	55.1731	37.395	75.8515	43.9274	120.831	36.2577	30.2665	240.034	126.057	292.799
omy-miR-29b-3p	135.601	141.987	276.831	23.0357	318.146	49.1466	333.117	344.136	227.743	74.3889	392.224	90.6323	49.6109	309.226	272.565	1166.05	64.291	192.99	439.759	368.722	104.06	434.531	25.0427
omy-miR-29b-2a-5p	29.5908	56.3558	2.97999	28.7947	3.54942	1.36692	4.28926	4.46699	2.59155	6.30449	4.92718	1.07486	9.27022	3.84929	5.49836	5.27418	5.82727	9.45166	6.13471	2.20728	0.461234	3.15928	1.44418
omy-miR-29a-3a-5p	3.13044	4.09761	11.0373	7.19867	5.66029	2.92402	5.84471	5.36705	2.43449	7.23171	9.93434	11.1092	0.835338	7.45417	11.8752	45.374	0.413959	14.937	12.584	10.7689	1.46057	9.39129	1.01695
omy-miR-29a-2-5p	2.03203	0.583284	5.00069	9.35827	17.4261	1.49612	2.33317	1.73346	4.20146	0.528747	9.4462	0.252854	0.0814964	5.62118	1.00047	0.986392	0.143294	0.37428	0.668526	8.67863	0.0768724	7.8441	2.95429
omy-miR-29a-1-5p	46.8702	72.4035	30.6511	196.524	29.7073	16.4562	33.2064	59.4376	34.7242	43.8795	71.2486	20.0349	99.6293	71.3645	108.722	85.2524	56.792	62.1735	71.0603	42.5738	6.45728	41.8388	10.6054
omy-miR-29a-1-3p	102.605	129.841	202.958	62.6284	236.945	36.3398	256.099	248.479	191.042	91.0214	529.718	261.623	30.6325	249.134	306.087	912.728	41.4915	106.821	352.772	230.666	82.1509	332.763	13.5462
omy-miR-27e-1-5p	0	2.01213	3.53928	6.4788	18.4484	15.9311	5.27909	11.2008	5.96843	1.99149	3.97631	11.0704	8.51637	21.9348	7.43041	9.82366	2.86587	9.62047	5.26956	13.2437	74.1049	13.6542	3.66512
omy-miR-27e-1-3p	259.772	796.315	203.477	256.992	765.388	1289.15	198.94	608.933	228.284	144.842	124.557	581.45	930.098	1553.52	545.162	965.255	271.865	283.868	683.626	678.962	1853.14	386.565	236.072
omy-miR-27b-5p	3.50047	33.996	51.9989	25.9152	113.107	82.0959	10.4639	33.3024	34.0829	28.4634	22.7546	15.3323	30.7038	82.1181	96.0988	99.8067	34.6134	6.5033	28.8646	74.2783	8.0716	18.0685	103.199
omy-miR-27b-3p	2147.71	2627.62	2025.78	1486.53	7187.5	4117.18	1083.85	2495	1390.11	1192.23	1484.18	1195.63	2498.99	3630.49	2993.52	3114.9	3323.6	1473.56	1424.12	5027.35	4680.35	1535.79	2331.21
omy-miR-27a-3p	162.928	162.424	187.987	425.441	1461.04	600.347	98.1189	244.54	129.333	101.241	73.6239	146.633	381.872	1394.05	163.731	201.184	1019.73	133.402	168.311	649.163	837.729	152.843	210.271
omy-miR-26b-5p	9247.41	6815.08	3087.11	1309.08	4284.15	2435.26	5331.65	3039.42	2321.14	4174.1	4858.92	2504.4	585.735	3834.1	4497.33	3302.3	667.812	8473.32	3957.51	3180.91	3449.95	5904.06	1413.87
omy-miR-26b-3p	4.02492	27.8658	37.2237	10.0781	15.8137	26.4011	10.8881	15.4678	4.89516	1.21366	17.5191	17.8545	2.60789	8.06517	22.2367	5.79757	3.08877	37.8356	17.0671	3.87946	32.4401	14.2817	30.9424
omy-miR-26a-5p	39884.7	42733	11415	1926	10831.4	8044.68	9793.14	6417.83	4767.12	11328.6	15528.5	13092	1559.39	7843.29	9852.7	6123.62	2157.84	29668.7	6842.32	7201.3	14245.8	13813.6	4782.56
omy-miR-26a-1a-3p	0	2.05076	0.496236	0	0.579091	0.764	0.565617	0.900065	0.209419	1.03407	0.61396	54.8745	0.224115	0.305499	1.23728	0.161044	0.159215	0.644732	0.865151	0.585264	0.845596	1.01703	29.5
omy-miR-25-5p	3.34889	33.8549	1.79778	0	6.36506	2.80879	0.848426	0.400029	0.104709	118.196	2.06289	0.922417	3.13761	0.305499	0.436462	0.0402609	2.9614	161.799	0.0786501	0.317715	5.61168	2.14225	8.01616
omy-miR-25-3p	9255.38	9100.4	2348.01	488.07	2229.33	2030.97	1017.83	562.04	368.995	14389.7	1135.98	417.29	715.335	750.122	1202.93	591.553	948.508	13005.2	1290.65	1212.4	8148.62	4187.19	2167.72
omy-miR-24c-3p	81.3701	88.2986	221.633	197.243	1533.12	319.391	116.611	218.049	121.96	635.842	194.716	469.268	397.641	2061.26	310.333	260.287	633.039	89.6486	206.85	668.237	379.673	154.35	658.496
omy-miR-24-6-3p	68.5346	99.9088	138.446	114.099	540.959	557.376	93.4447	228.85	165.231	283.994	512.234	351.22	143.047	729.104	381.725	411.607	204.83	100.365	255.849	648.556	503.821	169.811	292.418
omy-miR-24-4a-5p	0.237135	0.625926	11.3803	7.91853	20.4466	83.8411	5.4205	23.2017	7.17258	1.82543	3.91762	10.6695	10.8594	34.4603	18.4287	46.2195	4.52171	6.23868	13.7638	18.3104	32.9782	12.2043	26.2916
omy-miR-24-3p	594.932	565.264	1093.82	1201.82	4172.25	3808	668.206	2098.12	1285.88	2760.81	4521.94	3027.46	2939.15	5829.65	4156	2578.61	2284.85	1073.08	1853.55	4974.12	3763.98	1143.22	3292.16
omy-miR-24-2-5p	2.11145	19.2731	2.20946	5.03907	6.84355	23.9144	3.48797	8.50061	1.7277	6.38088	7.22099	5.43099	7.47729	6.23218	20.7947	6.07939	8.82052	2.90031	2.5168	8.00975	13.0683	5.15006	5.04887
omy-miR-23b-3p	121.359	1295.11	1106.85	39.9526	2189.81	1371.67	126.604	405.313	192.717	188.77	210.624	298.782	352.472	602.016	1206.02	978.038	253.423	45.8165	181.406	327.012	364.49	245.342	1193.04
omy-miR-23b-2-5p	2.30387	48.5769	1.25818	0	1.39463	2.91394	0.0471348	0.366693	0.261773	0.475521	0.382743	0.390829	1.69105	0.977596	1.8931	0.483131	1.21003	0.322366	0.550551	0.317715	0.153745	0.19475	6.80593
omy-miR-23a-3p	6527.1	13937.8	1030.68	665.517	2920.02	3589.78	1161.21	2489.5	1111.72	1309.2	2563.06	3250.12	2560.56	4321.59	4138.32	2986.29	1987.85	803.339	890.044	3855.68	3854.03	1484.69	875.713
omy-miR-23a-3-5p	24.4099	66.5762	1.28184	0	4.83542	4.47216	0.329943	1.33343	0.785319	7.14842	3.10601	2.65628	4.31931	11.9756	4.47667	2.25461	8.24734	1.35829	1.96625	7.2071	0.538106	1.06031	2.80336
omy-miR-23a-1-5p	0.491909	6.57281	0.0929666	0	0.0536066	0.840065	0.0942695	0.166679	0.0523546	0.266	0.0694827	0.137302	0.570475	0.1222	0.872835	0.523392	0.031843	0	0.1573	0.0334436	0.153745	0.0216389	0.449297
omy-miR-22b-5p	298.435	1292.02	62.5569	31.6741	18.84	39.521	13.6691	21.4682	6.72757	21.9447	41.609	86.3911	20.4556	34.7047	92.2535	84.3063	18.1187	59.352	30.4376	7.09005	17.2194	14.1735	35.789
omy-miR-22b-3p	29.0878	29.6934	124.332	29.5145	57.2716	166.78	39.4518	44.6032	60.3387	194.416	130.802	150.371	27.3624	72.5254	73.232	181.697	39.1032	356.091	35.2352	66.4191	69.8001	55.8717	79.2551
omy-miR-22a-1-5p	919.95	581.085	250.395	513.265	237.583	416.852	116.423	668.082	162.718	183.724	1516.13	629.393	349.599	1042.36	2851.88	529.471	389.185	322.374	559.753	581.618	417.571	222.967	467.871
omy-miR-22a-1-3p	26355.2	14603.1	2550.77	2986.73	3491.2	9441.44	2514.73	8596.75	11082.7	7713.17	17595.2	5786.82	2880.71	14911.4	11075	5669.38	12969.7	2808.91	9129.31	17188.7	8044.92	3658.49	2203.47
omy-miR-223-5p	173.175	108.752	1.14273	0	10.1889	1.37364	31.816	1.13342	1.91094	343.554	7.39469	1.99035	0.183367	2.93279	7.09267	0.44287	0	3.4423	32.5611	4.38112	1.69119	27.4381	3.82583
omy-miR-223-3p	12479.6	6542.29	294.262	120.938	1133.95	177.59	4356.62	196.481	141.96	5254.77	167.762	76.0505	20.5371	220.509	271.062	89.2986	9.96686	117.977	2512.56	239.891	217.395	3533.83	170.646
omy-miR-222c-5p	14.5199	13.5751	2097.21	130.296	131.411	554.048	17.2042	77.5056	9.45001	10.1085	3.51299	5.46852	24.6119	92.1996	11.5714	24.4384	23.2772	328.428	33.5049	6.65529	227.235	20.1458	7836.62
omy-miR-222a-5p	103.794	23.2817	1076.07	514.705	841.755	476.637	1130.62	744.62	448.836	526.07	868.609	143.135	500.653	535.478	737.243	579.958	940.897	488.894	621.729	290.391	661.487	1145.48	523.873
omy-miR-222a-3p	2804.28	655.991	1168.86	274.269	349.149	375.73	297.986	347.025	112.981	1570.27	895.911	144.476	1860.93	190.326	591.538	355.302	1555.75	243.073	181.288	94.2776	268.515	396.1	677.451
omy-miR-221-3p	1920.57	415.37	1062.69	266.351	238.728	337.392	265.416	320.49	101.201	1218.79	978.095	132.839	957.685	157.21	433.414	204.928	1025.92	190.115	121.357	81.9369	158.588	303.789	575.442
omy-miR-21a-3p	59.9325	13.4273	61.0361	77.0257	277.499	118.24	142.96	104.774	33.952	50.3096	113.264	16.1791	144.188	118.778	20.8788	25.0423	513.023	442.263	49.8642	56.7037	87.8651	155.043	144.341
omy-miR-219-5p	0.300855	0	1448.97	7.91853	1.13888	1.56379	0.612752	0.433365	0.209419	0.0299315	0.591484	1.17399	0.122245	5.13238	0.801895	7.24696	0.191058	11.7411	0.0786501	0.234105	4.30485	0.670806	1230.26
omy-miR-219-4-3p	0	0	6.43988	2.1596	0.0304231	0	0	0	0	0	0	0	0.0407482	0.183299	0	0.362348	0	0	0	0	0	0	110.836
omy-miR-219-3-3p	0	0.157794	8.21004	0	0.0382973	0.0514549	0	0	0	0.073137	0	0	0.0203741	0.0610998	0	0	0.031843	0	0	0.0167218	0	0	130.561
omy-miR-219-1/2-3p	0.53799	1.95847	545.035	5.03907	0.146019	1.08056	0	0.133343	0	0	0.0347414	0.0158432	0.101871	4.39918	0.145815	1.852	0.063686	0.449136	0	0.200662	0	0.0649167	465.797
omy-miR-218b-5p	29.4507	5.05255	233.544	4.67913	12.9404	45.2101	7.23519	5.43372	2.86642	5.15063	1.9591	7.8985	1.91177	19.5825	4.16685	73.5768	2.46783	32.6346	5.58416	3.81257	18.4109	7.16248	430.713
omy-miR-218a-5p	48.5115	82.2618	1553.99	75.9459	411.303	4544.04	51.0234	202.548	115.337	73.6332	65.3937	56.4936	195.15	166.466	223.304	492.713	300.407	349.015	86.2005	121.501	1071.25	85.2357	1929.73
omy-miR-218a-1-3p	0.491909	1.1429	6.10938	0	1.23308	21.4972	0	0.433365	0.340305	1.11059	0.220127	0.197002	1.97629	0.794297	0.582278	1.32861	3.4072	0.609827	0	0.317715	1.92181	0.173111	14.6488
omy-miR-2188-5p	14551.1	13025.9	5424.14	398.086	1179.63	512.569	2155.43	628.612	110.154	800.702	924.637	807.267	2.81163	79.002	6047.3	403.213	2.86587	103.175	3681.92	73.4924	2065.1	1562.76	333.835
omy-miR-2188-3p	4602.36	21631.9	588.108	923.589	81.9606	129.102	116.14	130.276	17.277	609.601	165.583	88.2407	0.79459	10.998	296.856	25.0825	2.22901	33.5226	665.301	28.6946	71.9525	86.2527	274.886
omy-miR-2187b-5p	0	0.187427	156.732	5.03907	44.0135	2.9654	1.31977	6.96717	1.57064	1.01416	0	5.35317	0.407482	11.2424	6.92033	74.4424	0.668703	1.8185	0.3146	12.5748	0.99934	1.10358	7.18758
omy-miR-2187a-5p	2.98808	0	8.98582	28.0748	0.23291	24.1382	0	21.1349	1.25651	0.073137	0	0.0951848	0	0.488798	0.509281	0.644174	0	11.7971	0	5.95297	4.53547	0	4.26934
omy-miR-2187a-3p	0	0	6.36155	0	0.186803	2.29536	0	1.56678	0.130887	0	0	0.216207	0	0.183299	0.145547	0.0805218	0	0.287461	0	0.401324	0.384362	0.0216389	0.548339
omy-miR-2184-5p	17.7021	16.599	37.9055	12.2377	29.3389	12.8102	28.7993	66.5048	33.8473	26.4187	2.10931	99.8176	8.88311	320.346	20.7397	19.285	14.1065	123.469	11.9548	157.202	60.6523	82.2495	1.96119
omy-miR-217a-5p	17.0183	2.93974	6030.93	218.839	31.7838	433.248	3.3937	190.947	45.2606	51.183	41.9452	2.97663	1.97629	305.682	7.24403	2511.19	2.03795	306.556	91.5487	188.555	35.8994	4.43598	5996.85
omy-miR-216b-5p	7.76764	0.787215	920.907	10.0781	3.21	54.5439	0.754156	18.9347	3.27216	6.32388	4.21685	0.320748	0.244489	29.2057	1.05546	343.707	0.0955291	15.1875	4.4044	24.765	0.538106	0.346223	608.33
omy-miR-216a-5p	0.123346	0.507379	1277.54	34.5536	6.19077	65.476	1.17837	21.7682	8.95264	26.0784	22.2199	0.75139	0.733468	60.3055	2.32965	497.101	0.859761	32.6914	9.51666	43.3597	1.69119	1.03867	670.762
omy-miR-214a-5p	14.5747	142.673	89.2921	20.8761	301.714	371.325	42.9869	210.515	48.3233	192.135	41.3086	276.658	241.82	296.884	357.978	10.7094	190.358	62.5663	60.8752	102.204	589.073	90.1693	532.068
omy-miR-214a-3p	111.834	3322.95	102.039	19.4364	642.925	439.048	63.7733	191.981	68.794	1926.56	131.091	1068.77	384.826	685.601	1097.72	13.1653	339.829	87.5488	65.4369	249.523	1525.45	299.288	588.012
omy-miR-212b-5p	0.246692	6.29181	212.95	0	0.210957	2.32332	0.329943	0.0333357	0.157064	1.82569	0.0464197	0.155381	0.285237	27.7393	0.145547	533.215	0.254744	0.149712	0	1.12036	0.384362	0.346223	2.30744
omy-miR-212a-5p	5.86532	7.56686	65.8811	0	0.345237	1.179	0.235674	1.13342	0.418837	1.64936	0.0694827	0.704255	1.87442	20.835	4.50954	263.87	0.700546	7.48236	0.0786501	0.501655	3.76675	0.497695	1.58032
omy-miR-212-3p	0.237135	0.670535	297.205	0	0.548062	1.55261	0.707022	1.03341	0.863851	1.07727	0.0694827	0.805467	1.67068	48.2688	0.654917	515.5	1.59215	14.0758	0.23595	1.55513	4.68921	1.49308	2.54512
omy-miR-210-5p	177.698	442.552	149.953	129.576	264.938	306.901	67.6384	151.644	97.4581	469.556	721.343	995.859	106.923	115.906	1266.54	164.385	86.9314	59.1038	122.537	135.631	468.921	136.736	78.8081
omy-miR-210-3p	63.7984	36.3492	527.322	89.2635	578.389	713.321	252.595	299.388	278.474	1146.05	1583.03	1013.09	275.539	536.395	470.033	290.965	527.511	163.037	139.604	486.856	795.244	458.399	295.685
omy-miR-21-5p	408491	107815	111033	458415	180156	307254	238641	256888	92990	331483	239443	45060.4	723783	309767	189705	207985	707696	128063	241342	126634	60195.5	155828	141058
omy-miR-20b-5p	14.251	3.45434	306.581	7.91853	59.9545	497.886	17.1571	3.23357	1.25651	549.449	8.5654	21.6396	133.369	2.81059	4.29493	3.704	261.049	876.266	8.25826	1.50496	50.8895	19.1504	1012.31
omy-miR-20a-5p	57.0515	28.0599	2734.79	529.102	1283.13	3990.01	1010.19	388.861	324.756	3032.03	2383.71	1206.02	1034.64	699.776	452.342	924.108	2865.52	20677.7	353.925	410.822	1726.32	979.94	10215.2
omy-miR-20a-2-3p	3.45984	3.0359	11.3781	0.719867	3.38234	15.6525	1.64972	1.26676	0.418837	23.1758	3.4073	2.12193	7.57917	0.977596	1.60173	2.13383	9.80765	40.9494	2.0449	0.819369	3.613	2.0557	46.3469
omy-miR-20a-1-3p	4.76898	8.57365	16.9414	0	9.80285	21.7567	6.03325	3.30024	2.04183	34.2433	19.3224	7.73959	19.1109	5.13238	4.18611	5.43522	21.8443	61.4953	4.16845	2.35778	15.5282	7.91984	54.3718
omy-miR-206-3p	164.296	3154.82	888.092	1766.55	283.327	1370.92	13.3863	2.23349	2.09418	669.283	3.29404	65223.8	4617.34	2027.66	110.048	11.2328	23012	17.1571	1.8876	13.9125	7.07226	8.50409	117796
omy-miR-206-1-5p	0	14.41	4.20532	1.43973	0.402859	2.04814	0	0	0	0.78811	0	202.641	29.0331	0.610998	0.291541	0	41.2367	0	0	0	0	0.0216389	270.688
omy-miR-204-5p	66.4912	3425.16	1028.11	79.1853	42.2616	2488.81	345.074	47.4034	2.43449	319.117	11.2677	297.827	19.9462	3232.97	92.0068	286.537	11.7501	5.68493	72.594	2.525	551.867	751.238	999.245
omy-miR-203a-3p	614.948	306.164	1556.55	1616.82	7051.69	485.334	17.6284	81.0392	4.2669	29.2378	42.6481	139.958	5.1954	1790.9	132.874	37.3621	6.43229	133.289	10.8537	16.1533	26.8284	16.3157	4513.75
omy-miR-203-5p	0.661336	0.628265	109.461	9.35827	659.728	28.6764	0.801291	7.56721	0.314128	1.44973	3.61663	6.43487	0.183367	60	2.98447	1.44939	0.254744	4.46439	0.39325	0.618707	2.7674	1.08195	406.007
omy-miR-202-5p	30611.5	116.672	31.2803	93104.7	8.46394	45573.3	188.869	63075.9	4.10984	478.636	0.0694827	0.315083	2.48564	15.5804	84667.6	14.9771	0.859761	34830.5	88.2454	11.6384	184218	13.2646	52.433
omy-miR-202-3p	250.439	3.32726	0.0918857	146.133	0.0139066	68.9156	0.235674	23.635	0	13.3479	0.0347414	0.0139774	0	0.0610998	150.767	0	0	67.9672	0.23595	0.0167218	266.67	0	0.0371076
omy-miR-200c-5p	0	0	13.651	0	77.9213	2.44078	0.895561	0	10.7327	0	0.0694827	1.70413	0	23.7067	0.109183	47.6689	0	0	0	18.8957	0	2.31536	132
omy-miR-200b/c-3p	1405.61	825.728	2159.01	1159.71	10643.2	2924.92	3040.43	465.9	4017.85	68.204	283.7	127.493	0.814964	5780.04	151.125	13082.3	2.9614	46.1584	64.2571	3110.86	212.706	4489.06	4079.51
omy-miR-200b-5p	1.587	7.88568	22.887	11.5179	127.86	37.4159	32.0988	3.56692	31.7531	1.64897	7.07093	1.43393	0	21.3238	1.05493	38.2478	0	0.149712	1.02245	12.7086	2.07555	53.3832	149.513
omy-miR-200a-5p	6.91662	8.03244	18.7811	14.3973	102.156	33.8855	15.8373	4.03362	22.3685	0.947527	2.31834	1.04446	0	33.9409	1.5643	30.2561	0	0	0.786501	8.64518	1.53745	28.1306	112.864
omy-miR-200a-3p	265.941	190.317	2166.1	1563.55	16979.7	3808.6	2762.66	576.375	3802.88	72.3971	513.211	163.536	0.590849	6765.76	100.321	16444.7	2.67481	56.94	63.6279	3890.18	463.617	5613.7	5350.24
omy-miR-19d-5p	0	6.25935	5.02957	0	1.62055	7.08517	1.79112	0.400029	0.157064	39.7519	0.822702	0.359083	5.25652	0.672098	0.290915	0.120783	3.50273	8.40796	0.707851	0.334436	0.384362	3.35403	34.1361
omy-miR-19d-3p	10.8636	4.53415	503.397	2.1596	71.9222	281.584	58.2114	59.1376	26.9103	31.0045	21.4677	22.5146	24.4082	35.1324	24.6897	114.744	31.3972	165.869	14.4716	15.9192	61.4979	68.2491	341.548
omy-miR-19c-3p	10.0939	2.26849	583.12	7.5586	91.7645	511.476	44.8016	19.8014	11.361	13.9401	20.3738	49.3498	60.8269	20.1324	12.9924	21.6805	116.243	641.31	25.2467	11.2454	133.45	52.972	723.82
omy-miR-19b-3p	39.5041	29.8322	3466.43	70.9069	1106.35	2939.8	889.127	571.241	365.907	229.777	742.538	879.653	411.669	594.104	306.247	659.574	931.042	12133.6	345.117	354.21	2165.19	1036.68	6279.02
omy-miR-19b-2-5p	2.04773	3.75711	38.0035	2.1596	14.5061	40.2258	10.3696	2.13349	2.5392	19.799	2.52679	4.10739	11.1854	2.44399	5.74781	4.58974	10.6993	177.799	3.3033	1.97317	18.8337	11.6634	273.537
omy-miR-19a-3p	22.4358	6.16179	1170.05	97.182	384.047	1077.02	312.456	194.814	127.614	71.0011	369.627	312.477	199.972	254.175	141.859	180.53	369.538	4096.17	132.761	179.408	706.457	460	2570.07
omy-miR-19a-1-5p	0	0	21.8149	10.798	7.24112	30.2994	2.73382	1.66679	1.70152	5.36308	7.40696	3.22584	2.34302	3.11609	3.52931	2.65722	4.01222	33.3542	3.06735	2.05678	6.14979	4.69564	73.5588
omy-miR-199-5p	196.369	958.579	1463.27	226.758	3121.73	2819.38	552.608	1652.39	1035.99	774.091	6070.87	5020.47	3346.53	6240.3	5070.66	153.555	1965.41	600.105	1450.7	1966.94	4593.2	981.974	5331.94
omy-miR-199-1/3a-3p	759.05	6373.41	1309.31	621.965	3359.89	4125.01	1311.48	3968.05	2055.55	1403.81	5069.51	4626.88	2589.71	10697	2327.75	161.124	2162.24	1208.53	2197.64	4007.4	5425.57	1793.45	4117.74
omy-miR-196b-5p	37.8934	203.501	2.48826	116.618	1.25105	257.719	151.915	10.1341	166.304	24.4906	0.811317	436.931	228.353	704.542	11.638	0.805218	199.624	81.2622	7.78636	9.39766	72.9519	224.677	950.699
omy-miR-196a-5p	356.286	651.536	1.33316	257.712	1.31899	902.238	71.0792	10.6674	1491.48	9.25795	0.312966	278.879	173.119	384.379	8.0788	1.28835	168.8	69.7798	11.1683	6.13691	240.457	195.875	2017.22
omy-miR-194b-5p	25.9494	0.151611	3.63511	0	3.11937	27.7892	419.782	4.26697	515.065	21.8722	100.454	0.824047	0.325986	4.88798	1.78624	4.75078	0.509488	45.8585	3.4606	310.959	2.2293	951.679	95.7213
omy-miR-194a-5p	1973.97	72.547	22.5324	218.12	55.8433	412.57	1844.76	43.8032	10504.1	258.165	5361.09	10.9999	1.14095	68.2485	40.0884	39.1336	1.56031	70.7049	425.969	2034.01	68.8008	3357.56	836.428
omy-miR-194a-3p	2.85698	0.235956	0.859437	24.4755	1.58252	19.4008	81.0718	1.43344	573.754	3.66726	84.998	0.184521	0	1.58859	2.04088	1.20783	0.063686	2.2896	16.5165	42.3564	1.76806	91.987	37.0689
omy-miR-193b-3p	6.77292	10.2848	71.9046	11.5179	12.5964	56.5985	21.7763	0.666715	3.08892	81.1908	0.197064	212.116	2.95424	191.67	4.84308	11.9575	4.42618	132.89	4.2471	32.9754	28.0584	35.1849	23.3677
omy-miR-193a-5p	8.24625	236.178	1.75596	34.5536	1.42117	32.2446	1.46118	1.76679	3.45541	8.10324	0.312966	21.6402	8.21076	37.3931	10.6349	1.6507	9.23447	3.07306	2.2022	14.9159	1.76806	1.88258	12.0847
omy-miR-193a-2-3p	1.08952	0.763063	20.3015	7.19867	46.4511	356.835	14.8475	26.9353	18.9524	11.6763	5.13416	225.527	4.38043	168.147	43.9875	15.4602	9.33	86.0186	4.79765	119.126	99.2422	38.8202	125.11
omy-miR-192-5p	3558.99	163.875	686.253	4139.23	1008.96	8503.67	60067.1	1166.88	275118	512.059	57412.8	112.728	31.2742	1385.32	868.617	856.188	40.9183	1731.13	6931.27	30635.3	1594.1	90474	11420.5
omy-miR-192-3p	160.891	16.0792	1.59157	25.9152	2.60132	30.9379	83.3814	2.03348	860.448	10.0514	84.2961	0.582366	0.570475	4.39918	2.76683	1.04678	0.31843	2.66981	150.536	66.9374	4.76609	147.664	57.2365
omy-miR-191-5p	5383.61	16856.1	457.905	1765.83	2954.39	545.115	2620.83	986.238	1671.5	19398.9	2496.95	608.961	154.273	1699.49	1551	565.947	146.669	707.173	2220.69	637.252	1430.98	2768.37	136.984
omy-miR-190b-5p	0.123346	0.140813	76.3388	4.3192	2.96438	3.2965	0.235674	4.1003	0.340305	0.103068	0.336029	0.966092	0.325986	0.733197	1.52748	0.926	0.0955291	12.0585	0.39325	0.300993	0.845596	0.497695	49.0975
omy-miR-190a-5p	1.09362	1.29087	1137.88	211.641	207.099	1006.89	160.635	258.652	210.021	23.9546	542.06	622.35	37.4476	223.931	482.862	673.605	80.6584	472.832	166.502	373.432	994.728	347.954	1061.12
omy-miR-190a-3p	0	0	36.8359	0	3.37957	33.5646	4.52494	4.80035	1.98948	0.126363	0.405805	3.43694	0.44823	2.44399	2.69633	15.9433	0.286587	1.58889	9.59531	2.55844	10.0703	5.62612	4.45363
omy-miR-18c-5p	130.262	47.2006	372.946	91.4231	81.0092	749.986	24.9814	3.80027	3.01039	203.955	11.2577	39.5924	103.888	4.88798	5.06136	1.40913	173.481	995.202	12.82	3.1437	68.1089	29.3856	1851.25
omy-miR-18c-3p	0	0.439836	1.7426	0	0.304589	5.20147	0.235674	0	0	3.02555	0.104224	0.214284	6.56046	0.1222	0.109093	0	3.56642	0.874347	0.1573	0	0.691851	0.108194	17.6314
omy-miR-18b-3p	0.370037	1.3462	4.29871	0	0.789858	5.6612	0.471348	0.333357	0.0785319	7.61445	2.15543	0.559818	5.0324	0.305499	2.1094	0.845479	4.17144	1.30044	0.550551	0.117053	1.46057	1.03867	16.4086
omy-miR-18a-5p	21.2496	7.17037	768.847	61.9085	276.965	989.956	119.251	61.5044	31.9887	138.092	260.489	93.1999	121.919	106.497	36.3143	94.5326	238.154	2005.88	61.0325	50.2658	350.922	218.25	3246.95
omy-miR-18a-3p	2.71851	3.37348	6.45058	0	1.07435	6.65116	1.46118	0.200014	0.157064	9.51275	1.36747	0.447569	4.36006	0.366599	2.14595	0.563652	4.52171	1.89831	1.1011	0.133775	1.46057	1.1685	16.8993
omy-miR-187-5p	89.2665	52.7373	53.2944	93.5827	2.46342	13.7979	0.282809	7.76723	0.0523546	43.9	1.56454	0.912006	0.89646	1.77189	0.54645	2.25461	0.191058	9.1483	3.85385	0.234105	4.68921	0.19475	9.067
omy-miR-187-3p	125.546	82.2785	237.476	126.697	7.90778	42.6721	1.93253	45.4366	0.28795	47.7937	3.53458	7.24321	5.50101	10.5092	3.97079	14.2926	0.413959	25.1919	26.5837	0.802647	17.1425	2.14225	23.2553
omy-miR-184-5p	0	1.86437	2.81766	2.1596	2.25081	2.56718	0	0	0	0	0	4.22846	0	9.40937	0.145637	0.603913	0	0	0	0.150496	0	0.0432778	59.8486
omy-miR-184-3p	144.355	435.068	2630.27	4649.62	3672.69	2662.63	31.5332	6.70048	16.5441	107.206	6.81548	5483.5	10.513	23117.2	168.05	2303.73	15.3165	13.5808	23.2804	488.227	29.2884	38.9284	57858.9
omy-miR-183a-5p	61.6498	78.1232	3813.5	46.7913	620.029	34.7166	212.861	8.13392	5.62812	348.529	4.48692	4.31217	5.82699	1327.7	9.90418	18597.1	4.90382	140.005	22.4153	14.849	11.9152	229.502	2399.26
omy-miR-183-3p	1.84701	0.180803	17.4244	0	2.6839	0.196871	0.141404	0	0.0523546	2.35053	0.0347414	0	0	2.62729	0	23.1097	0	0.345308	0	0.0334436	0.0768724	0.173111	24.5216
omy-miR-182b-3p	0.491909	0	0.311724	0	0.0739969	0	0.0471348	0	0	0.0781473	0	0	0	0	0	0.946131	0	0	0	0.00836091	0	0.0649167	0.208853
omy-miR-182a-5p	34.8582	58.5335	5255.64	195.804	1547.36	52.84	82.1088	6.80049	6.98934	169.944	1.5768	2.91791	11.7762	2214.32	5.75649	21836.1	8.82052	307.797	28.1567	15.1165	37.8981	104.776	3513.58
omy-miR-182a-3p	0	0.293286	4.23324	0	1.97265	0.0335582	0	0	0	0.566811	0	0	0	0.916497	0	6.82422	0	0.287461	0	0.00836091	0	0	4.10561
omy-miR-181b/c-5p	3908.22	2554.62	8487.77	1721.92	2419.11	4938.23	1325.43	686.616	336.719	8010.73	1843.12	573.785	1466.59	1370.83	643.381	769.748	1264.9	1151.62	3001.6	330.858	1241.87	1280.83	4232.06
omy-miR-181b-2-3p	2.3636	1.60466	287.363	26.6351	107.482	80.5211	53.4508	56.5041	11.7798	8.23989	108.731	20.2454	12.143	37.6986	6.15954	14.4939	14.202	15.0079	88.2454	10.8859	13.9908	63.8997	561.647
omy-miR-181a-5p	8387.65	6941.37	22320.4	3019.84	4963.85	10710	3053.3	1899.54	1055.39	23900.8	3102.93	1500.21	3038.04	3379.61	2424.3	4307.55	1691.47	2956.17	4579.48	752.148	2611.05	2425.66	7085.14
omy-miR-181a-5-3p	0	0	0.620463	0	0.255664	1.12531	0.188539	0.133343	0.0523546	0.352411	0	0.189169	0	0	0.0364539	0	0.0955291	0	0	0.0167218	1.07621	0	3.70846
omy-miR-181a-3-3p	124.902	187.767	1026.18	48.9509	366.691	182.113	148.828	118.159	50.0379	328.944	14.5358	55.3083	86.6918	163.198	92.2262	494.142	35.4731	123.548	1304.33	36.4452	159.203	209.843	947.661
omy-miR-181a-2-3p	468.566	542.448	2183.84	195.804	412.299	378.239	90.5695	164.629	49.305	138.499	15.6449	40.9292	85.612	110.896	227.823	49.6215	70.2775	41.6898	927.284	34.3215	287.656	138.521	1208.29
omy-miR-181a-1-3p	566.259	1161.66	884.656	128.856	224.164	380.964	197.4	69.1717	12.6698	769.277	10.3746	21.625	34.2896	159.348	28.9477	93.8884	16.0807	125.071	1074.67	18.0428	118.307	240.819	581.65
omy-miR-17a-5p	112.666	28.1567	1476.96	83.5045	753.604	1850.03	551.948	219.583	188.961	2088.14	1142.14	501.953	651.818	398.401	252.646	565.947	1172.94	6875.33	265.562	251.714	1146.05	617.596	3713.13
omy-miR-17a-2-3p	0.491909	1.43325	22.7169	7.91853	22.9962	28.1494	16.3558	4.73367	2.61773	78.0757	16.6427	20.3359	10.2074	3.91039	5.96788	5.27418	17.45	106.384	2.91005	4.41456	35.2075	21.1629	80.9476
omy-miR-17a-1-3p	0.300855	0.780648	3.03804	0	2.38298	4.44978	0.895561	0.500036	0.366482	15.8499	2.85114	3.06807	2.7505	0.733197	2.18294	1.04678	4.99935	17.8905	0.471901	0.418046	2.69053	1.21178	16.2354
omy-miR-1788-5p	0	0.257946	1.19035	0	11.1074	0.440727	0.235674	0	3.66482	0.309206	0.220127	0.494056	0	11.0591	0.0363644	0.402609	0	0	0	31.0691	0.538106	0.627528	8.32813
omy-miR-1788-3p	0	0	15.6067	3.59933	159.642	11.0182	4.14786	0.0666715	48.4542	0.073137	1.01977	2.05463	0.0203741	123.544	0.255177	7.73009	0.063686	0.805423	0	336.376	5.91917	11.8798	115.521
omy-miR-16b-5p	42179.1	51705	7004.56	1143.39	5302.54	4594.15	5818.36	3172.64	1968.12	33008	4752.22	2261.22	1102.41	2842.38	3149.44	4249.85	1770.3	16722.1	4602.03	2147.96	4045.38	5464.33	4081.32
omy-miR-16ab-5p	1097.81	1223.67	582.283	69.3472	1178.16	871.065	400.41	308.1	132.876	2769.17	374.15	430.7	104.207	218.574	207.47	274.203	213.529	6500.25	232.227	134.081	1056.2	501.013	675.99
omy-miR-16aa-5p	1172.69	1509.79	477.603	51.3505	543.713	401.906	326.832	227.194	88.584	1997.93	276.541	320.871	130.978	177.454	167.33	200.566	274.954	2598.75	237.418	152.843	482.041	413.613	581.516
omy-miR-15c-5p	4617.99	13690.6	292.98	82.7847	301.761	328.2	159.598	139.777	38.5592	5399.44	167.888	239.158	119.616	121.772	183.991	128.392	165.711	1896.84	120.964	55.1653	211.399	189.276	524.717
omy-miR-15b-1-5p	33.8645	39.7716	328.641	28.0748	402.907	185.477	170.864	292.454	119.264	1675.69	190.494	237.467	31.2131	190.02	371.987	218.858	61.0749	3632.67	267.646	299.605	777.718	258.996	232.14
omy-miR-15b-1-3p	3.63872	10.9203	10.7657	0	5.97219	6.51469	3.62938	6.00043	1.43975	22.3081	3.25753	4.68426	3.64696	2.44399	8.55234	3.38191	8.91604	94.8657	3.85385	1.8394	7.226	4.26286	20.33
omy-miR-15a-5p	508.145	429.438	701.163	147.573	973.836	501.066	654.749	386.128	204.209	2857.98	797.644	404.089	257.732	380.835	418.073	357.879	380.301	3202.96	479.923	328.868	680.628	850.755	318.323
omy-miR-15a-1-3p	0	0	9.28905	0	11.5561	9.29776	6.646	5.6004	0.942383	22.6018	2.26054	1.60287	4.13594	3.29939	1.63854	1.81174	11.3998	48.6377	1.573	1.93973	3.76674	9.69423	13.4935
omy-miR-155-5p	169.975	91.3475	21.9018	20.1563	166.098	2.19245	53.0737	2.8002	26.3867	363.492	14.6154	1.31695	5.70475	11.8534	3.42281	1.93252	2.83403	28.2753	31.5387	8.17697	5.30419	40.1402	1.18593
omy-miR-153c-5p	0	0	2.52899	0	0.0256118	1.33336	0	0.166679	0	0	0	0	0	1.2831	0.254909	11.5146	0	0	0	0	0.153745	0	0.343492
omy-miR-153c-3p	0.597616	1.18388	878.409	8.6384	4.3416	34.6675	8.15432	6.46713	19.3974	2.45712	0.777164	1.64319	0.89646	178.656	1.02008	1537.6	1.65584	14.475	1.2584	19.0796	8.0716	11.5119	351.539
omy-miR-153a-5p	0	0.729416	128.629	0	0.124914	0.815455	0.707022	0.266686	0.104709	0.309205	0	0.11197	0.0203741	2.26069	0.400724	6.72357	0.063686	6.68703	0.1573	0.100331	0.0768724	0.302945	33.8259
omy-miR-153a-3p	1.6736	0.0523594	10732.4	24.4755	77.8987	57.9412	148.239	151.411	52.7735	8.4088	27.0456	47.9698	4.09519	241.894	71.3089	2220.03	10.6674	620.471	25.9545	92.0704	176.806	180.728	1104.01
omy-miR-152a-3p	184.332	140.967	9369.57	8455.55	9560.34	5087.67	9187.74	20650.4	10658.1	580.67	46044.8	7622.74	2631.52	90886.5	4596.12	98620.3	3333.74	6803.13	51819.3	22223.1	9920.99	9677.09	8423.05
omy-miR-150-5p	2220	27520.4	3866.4	704.75	13107.6	66.7243	1203.63	452.999	506.217	4518.02	1108.31	692.239	573.123	538.839	3410.96	273.412	12.2277	51.1772	2309.72	223.069	462.541	1130.85	84.1719
omy-miR-148a-5p	13.4311	11.8916	52.892	83.5045	49.8239	110.693	34.4084	116.942	35.1038	19.3604	825.563	39.3	33.4746	160.285	36.9837	869.756	33.1804	45.7648	100.751	112.616	57.3212	31.7226	246.034
omy-miR-148-3p	403.963	145.422	3649.75	10356	3334.21	2763.94	4390.51	8131.39	5280.33	550.274	36627.4	1622.64	961.332	21414.7	2814.39	70588.4	1107.75	1686.43	39849	12652.1	2251.9	3889.23	5609.89
omy-miR-146b-5p	3526.18	514.138	748.913	4001.74	4382.9	376.54	3404.87	402.062	2060.18	5190.01	1054.9	301.107	201.459	1326.6	486.801	556.083	97.6307	1478.38	2959.05	1333.73	637.502	3510.26	142.064
omy-miR-146a-5p	23023.3	3199.38	56074	63570.7	192192	97223.6	122244	91175.6	41572	27717.7	91043.2	42705.2	109095	77109.6	77925	24743.7	114437	265108	73827.9	35077.3	35635.8	97916.4	29329.5
omy-miR-146a-3p	307.824	238.621	25.2932	95.0224	84.4236	40.407	45.2022	36.7693	10.183	56.112	34.9527	13.5051	93.7616	25.4786	35.7953	7.408	106.865	57.2122	45.1451	14.4978	11.3002	42.3906	20.7891
omy-miR-145-5p	61.117	1973.89	548.874	120.218	1665.76	2948.77	520.556	2939.68	2639.62	1485.29	781.599	1126.84	1019.62	574.399	17299.1	212.336	323.302	326.77	2890.71	6992.51	1394.16	909.289	669.453
omy-miR-145-3p	34.0805	1139.91	173.16	67.6675	423.278	2087.92	97.2862	316.056	183.11	486.649	273.069	327.101	150.463	64.277	5732.32	27.4177	147.752	88.6647	416.295	515.818	217.933	150.174	902.797
omy-miR-144-5p	671.56	1629.56	1193.05	5620	1432.29	1361.84	3980.01	328.157	157.247	918.156	1163.93	189.929	3.3821	204.379	3423.79	506.965	1.17819	193.53	3034.87	113.792	1305.22	2445.95	2046.3
omy-miR-144-3p	128.749	58.4507	86.9013	135.335	338.84	95.6711	449.383	31.5356	17.4341	69.5179	220.958	24.4947	0	14.4807	517.059	33.2555	0	62.7499	934.127	18.1933	401.351	364.616	98.9048
omy-miR-143-5p	0.908027	1.87594	21.0347	10.798	121.874	296.762	28.5637	155.478	66.1763	28.5314	31.529	16.4903	29.7869	17.4134	95.7733	5.11313	55.789	60.066	20.9996	239.674	187.261	46.2856	51.776
omy-miR-143-3p	2004.03	8906.2	51749	14162.7	210074	139277	158120	317663	363625	34706	27625.5	48291.8	21197.2	37879.8	63352.2	11892.9	13982.3	88967	164503	493847	326707	159359	17855.9
omy-miR-142a-5p	66.5067	52.0618	92.4946	20.8761	712.023	26.683	656.399	46.8367	207.822	176.584	66.825	11.3279	0.285237	104.358	32.7279	14.1316	0.222901	32.1491	235.557	103.675	117.23	624.001	24.2347
omy-miR-142-3p	69.7022	21.8699	1525.71	867.439	17548	601.565	11322.9	831.193	2726.5	17355.8	2135.98	465.599	10.6964	1453.44	1423.04	197.319	11.7182	574.325	5841.81	2100.11	3060.52	15132	2385.26
omy-miR-140-5p	101.098	97.4764	2544.6	380.09	4621.58	1572.72	527.344	955.669	294.992	786.352	820.373	242.612	132.269	451.955	1028.27	143.611	192.778	1279.44	474.26	572.722	447.243	725.423	7384.15
omy-miR-140-3p	833.767	1260.99	4047.89	766.658	7141.75	2290.02	1795.93	2228.39	687.73	2063.88	1679.52	463.127	579.643	1543.62	2213.77	794.267	629.6	3629.85	1291.75	1267.92	1037.32	1551.4	7698.47
omy-miR-139-5p	37.2566	304.545	657.211	5.03907	61.2963	83.6833	65.3759	126.809	12.1725	201.223	77.796	134.504	94.0876	227.658	294.409	63.6122	2.19717	129.188	85.8072	27.7582	122.919	117.889	81.5599
omy-miR-138bb-3p	0	0.0402323	6.80977	0	0.0264361	0.389272	0	0.0666715	0	0.295932	0	0.155011	0	0.0610998	0.145547	0.603913	0.063686	0.172654	0.39325	0.0167218	0.307489	0.0216389	1.4537
omy-miR-138a-3p	0.246692	3.69027	15.5426	0	0.0770636	0.770713	0.0471348	0.0333357	0.130887	1.95856	0.173707	0.183908	0.203741	0.1222	0.109093	0.563652	0.031843	0.287461	0.629201	0.150496	0	0.324584	3.04532
omy-miR-1388-5p	8.94033	30.0594	33.2001	7.91853	160.09	3.59852	49.303	5.86709	53.8467	60.1177	10.3165	0.918983	0.774216	33.8493	2.65728	1.08704	0.350273	0.449136	47.7406	7.62515	12.5302	52.5393	3.01649
omy-miR-1388-3p	56.0868	109.46	98.7546	178.527	743.72	46.7124	119.44	23.2683	146.907	957.311	105.201	50.702	6.94757	103.259	16.5565	16.9498	7.48311	11.4288	223.209	37.992	53.3494	104.711	59.7645
omy-miR-138-5p	2.72124	3.61365	3976.71	10.798	30.3316	183.977	34.7383	19.5014	42.4858	193.905	31.1466	81.5173	55.7232	52.9124	14.2767	242.29	57.3493	112.466	57.4932	38.5104	86.8658	41.3952	329.16
omy-miR-137-2a-5p	0	0	7.14616	0	0.00973496	0.0503373	0.0942695	0	0	0.78811	0	0	0.142619	0.305499	0.0363644	0.563652	0	0	0	0.0167218	0	0	2.31243
omy-miR-137-2a-3p	0	0.0402323	3762.25	17.9967	11.6296	42.3859	32.9943	10.8341	45.8888	28.4545	1.73942	6.91074	0.285237	63.4827	1.60146	538.932	0.127372	23.1829	0.865151	34.3466	9.37843	50.0941	488.055
omy-miR-137-1-5p	0	0.442457	8.41605	0	0.0694578	0.221481	0	0.100007	0.497369	1.20715	0	0.0661216	0	0.794297	0.145458	4.30791	0.159215	1.69173	0	0.234105	0.153745	0.151472	2.85249
omy-miR-137-1-3p	0	3.34538	1402.7	9.35827	14.9208	17.0832	28.0923	31.0689	43.3496	36.7041	6.64265	5.61713	1.42619	67.7597	10.1863	523.995	1.46478	74.1309	2.28085	42.9751	34.1313	33.3456	102.731
omy-miR-135c-5p	61.3056	13.5274	11207.6	154.051	172.427	1007.53	699.433	715.118	7.56524	9.15032	825.159	11.0999	6.47896	324.318	969.666	3211.45	11.9093	134.464	141.806	18.2937	530.265	131.327	789.387
omy-miR-135b-5p	7.69197	2.98559	3797.15	189.325	8.9789	140.08	172.655	32.819	26.3606	1.29018	1.66905	5.04891	3.91183	84.9592	9.19896	673.135	1.40109	384.461	12.3481	36.9719	399.48	57.372	2533.4
omy-miR-135b-3p	0.784681	1.44263	170.447	3.59933	0.818773	11.6747	7.7301	2.10015	0.575901	0.964315	0.0347414	0.308729	0.34636	3.36049	0.364449	25.6059	0.063686	24.9677	0.550551	1.15381	56.1937	4.52253	179.236
omy-miR-135a-2-5p	0	0	185.862	0	0.184252	2.07163	0.98983	2.35017	0.157064	0	0.231805	0.577718	0.590849	0.519348	3.44247	4.12003	0.191058	0.613979	0.471901	0.100331	1.43495	0.137046	9.89608
omy-miR-135a-1-5p	2.42984	1.181	2622.36	0	0.528631	9.89284	27.4324	0.200014	0.497369	0.395747	91.6515	1.04451	0.733468	2.68839	0.327906	13.2593	0.700546	2.45483	19.8985	39.8983	0.819972	0.201963	197.313
omy-miR-133b-5p	0	0	1.39054	0.719867	0.0937487	1.35574	0	0	0	0.252726	0	21.0107	5.84737	0.305499	0	0	23.9141	0	0	0	0	0	271.65
omy-miR-133b-3p	14.031	29.7018	91.4147	19.0765	24.0524	65.5729	1.34334	0.483368	5.90299	10.5325	1.14808	13590.4	341.694	71.3951	281.072	2.13383	802.969	4.82715	0.23595	25.1245	3.11333	1.04949	6316.92
omy-miR-133a-5p	18.9297	3.59233	5.76151	1.43973	0.890805	7.61984	0.0942695	0.0333357	0	0.485542	0.0464197	338.733	1.30394	1.71079	57.3419	0.0402609	10.8266	0.149712	0	0.0167218	0.0768724	0	643.711
omy-miR-133a-3p	896.972	2720.71	708.768	97.5419	136.358	291.204	15.2481	10.3174	149.616	91.4876	6.8063	121006	101.341	424.246	8732.49	27.4982	430.597	63.2834	5.97741	325.582	68.6086	14.5089	15147.8
omy-miR-132b-5p	1.58143	1.45846	196.905	0	0.1879	1.13538	0.282809	0.0666715	0.28795	2.22469	0.0347414	0.206844	1.0187	18.391	0.145726	436.025	0.445802	19.3513	0	1.0702	2.30617	0.19475	2.66597
omy-miR-132a-5p	0	0	8.53548	0	0.0345658	0.0592856	0.141404	0.100007	0.0523546	0	0	0.169359	0.203741	1.77189	0.0727288	22.989	0.0955291	1.10485	0.0786501	0.0334436	0.230617	0.129833	0.0371076
omy-miR-132-3p	6.60403	18.6059	1190.51	0	2.53686	12.9623	2.35674	5.6004	2.43449	9.07797	1.57621	7.43645	7.68104	144.257	7.12823	3216.4	4.74461	59.4944	0.550551	4.96638	18.5262	3.41895	15.1692
omy-miR-130c-5p	0.491909	7.07761	6.57189	0	1.84929	3.59404	1.31977	0	0	0.109705	11.117	3.44349	1.75217	1.1609	0.801895	0.88574	0.923447	0.609827	0.39325	0.0167218	0.0768724	1.558	31.9714
omy-miR-130c-3p	1.70079	10.9329	1128.95	30.9543	522.703	1868.55	222.759	132.076	112.562	851.519	981.189	380.099	401.614	657.128	402.778	259.683	707.202	208.781	285.5	137.721	401.735	303.68	3374.08
omy-miR-130b-5p	56.7665	611.478	398.7	26.6351	86.8645	589.403	29.2236	55.3707	21.413	169.011	365.766	291.909	178.518	70.9368	325.912	116.837	137.275	81.4282	71.6502	17.0563	175.192	40.3349	987.355
omy-miR-130b-2-3p	5.63332	28.4147	2633.37	89.2635	753.61	4910.33	302.275	547.039	348.708	769.585	9876.45	2926.37	1190.56	1153.81	2961.51	1433.29	1467.2	1042.36	700.143	297.097	1787.44	386.276	8890.78
omy-miR-130b-1-3p	3.15899	9.20448	2208.29	72.7065	606.69	4811.79	186.701	335.691	217.717	602.482	396.076	1760.76	1516.2	906.782	717.75	132.539	2237.58	2258.95	439.654	219.273	997.342	234.306	6436.82
omy-miR-130a-3p	75.0333	60.9375	375.759	17.9967	169.489	466.739	175.624	181.313	76.3069	260.666	477.756	103.491	112.119	304.888	190.716	213.342	190.453	281.798	278.815	126.384	271.821	216.757	413.904
omy-miR-1306-5p	0	1.10697	0.102236	0	0.0433336	0.161078	0.0471348	0	0	0.0365685	0.138965	0.0951848	0.162993	0	0.182001	0.0805218	0.0955291	0	0	0.0167218	0.0768724	0.0649167	0
omy-miR-1306-3p	0.300855	0.577131	0.198033	0	0.108379	0.252804	0.0942695	0.0666715	0.0523546	1.38674	0.115902	0.170921	0.550101	0.1222	0.218276	0.0402609	0.222901	0.449136	0.0786501	0.0334436	0	0.0432778	1.04703
omy-miR-129-5p	16.4225	18.8886	2795.94	94.3025	5.32788	5.52696	2.87522	18.1013	5.8899	28.7762	1.12399	6.4378	6.56046	81.0794	32.5082	270.231	5.98649	71.9994	3.53925	5.28409	5.99604	3.87337	52.1168
omy-miR-129-2-3p	2.54362	6.40607	2438.79	0	3.95666	2.56773	1.74399	8.58395	3.71718	7.83399	2.58518	21.9459	1.52806	73.8391	55.8284	474.394	0.827918	36.6674	0.865151	2.92632	4.53547	3.24584	35.3062
omy-miR-129-1a-3p	2.01372	0.402288	443.073	0	0.144754	0.830554	0.141404	0.0500036	1.20416	0.568699	0.0464197	0.356974	0	1.92464	0.564095	7.93139	0	1.27152	0.1573	0.234105	0.153745	0.0649167	5.63632
omy-miR-128-3p	10047.2	26578.3	9965.79	226.038	446.033	1100.99	589.75	453.966	192.796	2028.14	999.109	864.51	360.764	711.446	1246.9	2174.53	499.649	2989.04	1393.36	193.856	641.884	601.67	880.703
omy-miR-126a-3p	272.632	5761.53	1602.1	570.134	3810.21	1455.65	5283.43	6259.95	1262.11	7281.99	3820.1	2126.84	2337.7	2185.54	11760.1	1362.39	78.5567	3175.07	3219.86	2007.39	4815.21	7245.36	2035.93
omy-miR-126-5p	16.4426	394.589	567.176	115.179	1051.23	879.304	1331.04	1287.79	243.135	4636.22	1096.33	551.885	219.368	378.391	2226.92	260.528	7.32389	899.488	1190.84	428.012	1272.01	2382.16	1480.32
omy-miR-125b/c-5p	1993.21	8538.11	16578.9	1214.41	2138.61	9325.85	1228.19	3065.62	1256.41	1508.74	8197.02	5980.83	3059.46	3662.99	16037.1	22044	2014.04	1358.03	3059.09	2446.8	11583.4	1589.46	2536.57
omy-miR-125b-3-3p	24.1723	340.072	4248.23	950.224	180.256	1679.96	187.926	233.75	67.0139	214.782	26.0328	307.562	844.16	319.491	588.923	1248.81	810.851	96.3236	352.903	77.8568	284.12	147.642	4077.78
omy-miR-125b-2-3p	5.14858	64.841	14.5464	133.895	0.767192	13.6469	0.848426	1.10008	0.445014	16.3073	3.5337	2.87233	71.2482	3.84929	3.92932	2.41565	38.1479	6.48252	1.7303	0.902978	0.768724	0.735723	12.7185
omy-miR-125b-1-3p	1.39595	45.6198	449.306	31.6741	39.6665	715.829	16.1201	48.3368	11.0468	66.6451	93.1704	47.0769	32.5782	34.3992	79.1488	52.8625	34.5815	26.852	28.4713	23.0092	187.338	16.4239	275.116
omy-miR-125a-5p	441.225	3298.57	6841.66	537.021	484.12	1583.86	299.918	797.524	244.103	693.543	243.796	567.207	1047.96	1005.95	4905.94	2788.55	620.366	327.826	638.324	340.072	2045.96	359.141	1006.59
omy-miR-125a-2-3p	6.64171	24.7269	86.9653	7.91853	4.31056	40.5614	3.67651	6.23378	2.14654	11.485	2.19076	2.9785	14.6286	7.94297	7.09804	18.1174	19.3287	11.3243	4.32575	4.5985	12.6839	3.26748	95.9519
omy-miR-124-6-5p	1.89993	1.01755	479.53	2.1596	0.375875	0.357949	0.282809	0.166679	0.183241	0.754795	0.104224	0.0616327	0.183367	1.2831	0.436462	1.00652	0.191058	7.18303	1.1011	0.167218	1.22996	0.0865556	231.584
omy-miR-124-4a-5p	0	0.183292	108.305	0	0.0184464	0	0	0	0	0	0	0	0	0.794297	0	0	0	0	0	0.0167218	0.0768724	0	7.03205
omy-miR-124-3p	37.0455	92.0912	5333.25	3.59933	5.02456	2.65443	2.87522	0.766722	2.85333	14.526	1.61154	0.951617	0.264863	36.4155	1.52954	45.6558	0.286587	153.915	1.7303	2.12367	18.7569	4.34942	281.735
omy-miR-122-5p	340.71	14130.5	7.23269	362.813	7.31515	59.4621	2.96949	0.833393	22.1198	1779.22	80988.9	27.8966	1.71142	88.9002	26.1302	4.30792	1.14635	21.2371	8362.08	17.6415	5.76543	4.56581	134.358
omy-miR-122-3p	0.491909	43.0299	0.664799	2.1596	0.348214	4.56386	0.141404	0.0666715	0.68061	5.01158	2021.3	2.2766	0.0203741	1.83299	0.692265	0.44287	0	1.26554	298.477	0.300993	0.153745	0.0865556	49.5109
omy-miR-10c-5p	488.219	1581.18	1079.7	15575.8	1690.96	15721.9	11496.2	2003.64	1623.65	4823.42	919.234	1723.67	3199.34	2905.84	906.608	90.426	1833.3	1625.73	23334.8	2050.21	2299.64	14714.9	18308.3
omy-miR-10b/d-5p	426.173	8466.4	1882.13	4396.95	1650.83	21196.1	5134.25	2252.23	5246.25	1633.37	48.5383	5004.14	9337.31	12751	1324.08	55.8821	5733.27	3934.25	3280.89	420.805	8369.4	11751.3	29427
omy-miR-10b-1-3p	0.246692	12.3885	0.957559	2.1596	1.35471	8.9879	2.26247	0.866729	2.59155	5.28994	0	9.03791	5.90849	14.4195	0.363644	0.120783	9.01157	2.0141	0.0786501	0.401324	0.614979	7.55198	97.8831
omy-miR-107a-5p	0.60171	0	47.9487	0	7.72191	13.8426	4.43067	3.23357	1.04709	2.02805	15.5076	2.75527	2.50601	3.78819	6.55185	16.0238	1.94242	0.978077	2.28085	0.9197	7.91785	8.3959	9.40346
omy-miR-107a-3p	48.2878	42.6116	503.586	6.11887	70.8748	142.63	33.6542	32.7357	9.30603	234.226	393.86	23.0763	30.826	45.611	50.9685	158.568	37.3359	20.6344	32.3252	11.1367	70.4919	62.98	77.2803
omy-miR-106b-5p	31.9034	10.5335	590.739	23.7556	291.164	642.846	212.955	99.7072	73.7284	353.622	224.832	83.7419	106.465	98.89	74.5294	218.053	184.944	3016.85	56.5101	68.5427	366.028	263.8	674.391
omy-miR-10545-5p	12.5324	5.13314	63.0003	0	9.7625	47.4891	10.0397	17.3346	10.4709	5.26704	67.1158	17.6908	13.4469	13.1976	29.9546	25.2033	19.9656	123.179	8.57286	6.98972	26.4441	12.3342	31.5583
omy-miR-10545-3p	0	1.69149	0.307969	0	0.0431244	0.118571	0.0471348	0.0666715	0.0785319	0.073137	0	0.0661216	0.224115	0	0.0364539	0.0402609	0	0	0.1573	0.0167218	0	0.0649167	0
omy-miR-10544-5p	0	0	161.6	15.1172	48.8447	127.462	3.48797	9.03398	0.575901	1.5593	15.7289	1.14552	1.67068	3.36049	1.67482	5.79757	4.74461	7.40078	0.707851	0.150496	87.5576	7.07592	16.6464
omy-miR-103b-5p	0	0.0419979	48.3399	0	0.0289463	0.0425065	0.235674	0.100007	0.0523546	0.182842	0.0811611	0.0439831	0.224115	1.2831	0.18209	10.4678	0	0	0	0	0.0768724	0.151472	0.955012
omy-miR-103-3p	609.263	553.522	3613.06	249.434	263.174	755.17	416.671	294.521	89.5657	872.118	1435.26	184.509	183.856	321.599	350.94	1565.24	190.278	453.147	485.586	115.197	225.313	365.665	669.094
omy-miR-103-2-5p	0	0	5.31926	0	0.970219	2.37926	1.17837	0.733386	0.471192	2.77283	1.07757	0.381364	0.855712	0.916497	1.7832	1.32861	0.764232	2.12792	0.550551	0.334436	1.07621	1.64456	1.65579
omy-miR-101b-5p	43.5735	145.522	8.06824	19.4364	6.0453	22.5106	12.1608	2.90021	2.7748	41.0236	299.627	4.30908	5.84737	12.2811	8.15376	12.0783	7.10099	30.9962	36.179	5.28409	8.45596	17.0082	15.3742
omy-miR-101b-3p	78.271	33.8868	348.257	82.0648	226.807	353.529	301.191	120.275	151.174	27.9844	9263.16	188.336	34.1266	419.083	183.163	281.263	47.8601	2869.95	613.471	453.329	454.7	619.197	331.643
omy-miR-101a-3p	765.996	757.237	26192.6	16171.8	29386.4	9141.11	34409	20944.7	26017.4	2725.54	5449.21	8219.79	4433.85	43541.4	24112.1	17659.6	4347.21	54423.6	28164.4	43326.4	50662.6	37183.5	3807.36
omy-miR-100-5p	9220.05	22606.6	9847.08	2920.5	3255.32	5892.5	4086.11	6202.05	2486.61	6576.47	11154.4	4014.41	3075.63	5276.27	8719.49	12798	1959.62	3412.29	8793	8300.59	12116.7	4015.27	3160.36
omy-miR-100-2-3p	23.4633	80.7338	101.389	46.0715	15.5215	37.2212	21.1164	25.1351	13.429	63.8468	52.0849	38.6365	29.1961	26.8228	65.6386	61.6394	23.7867	16.1857	19.8198	27.4739	13.1452	19.9944	81.2924
omy-miR-1-3p	18602.1	6075.15	4262.17	3520.15	695.059	2605.88	191.697	60.2043	2754.82	120.254	45.9171	442152	189.153	4096.8	87226.7	164.587	1541.42	960.854	37.5161	13259.1	135.757	241.945	189825
omy-miR-1-2-5p	0	0	6.07822	0	0.245127	1.48102	0.188539	0.0333357	0.732965	0	0	412.936	0.122245	0.427698	27.1217	0.0805218	1.33741	0	0	2.20728	0	0.129833	97.6839
omy-miR-1-1-5p	0	0.380967	10.3063	0.719867	1.37778	5.28199	0	0	0.0523546	0	0.0928395	1304.33	1.07983	3.17719	180.009	0.281826	4.52171	0	0.0786501	0.0836091	0	0.0216389	406.253
omy-let-7j-5p	9557.21	4940.01	1071.83	518.304	1124.94	712.632	1100.22	652.214	483.207	2554.53	2136.73	1208.57	224.034	1440.86	1219.26	828.851	229.238	3165.97	1100.47	462.927	1303.14	1347.2	224.015
omy-let-7j-3p	0.246692	0.0791	11.7216	6.4788	13.9102	10.8269	4.66634	5.76708	1.88477	13.4126	7.25602	2.89693	2.70976	4.46028	3.63957	5.47548	3.72563	28.5309	4.64035	2.3745	6.45728	6.64315	2.87082
omy-let-7i-1-5p	3060.9	712.982	5808.67	3039.28	1123.93	1572.95	1683.98	1687.66	684.066	2721.92	564.114	1045.43	579.582	1574.11	1856	681.858	401.031	1632.94	729.558	729.506	3486.78	2196.35	172.599
omy-let-7i-1-3p	8.51896	1.43326	46.1872	5.75893	10.9385	11.5137	4.61921	12.8676	1.62299	2.90947	4.61392	8.86228	3.44322	4.03259	7.8926	4.79105	1.30556	2.37039	4.48306	2.29089	11.3771	5.69103	1.39905
omy-let-7h-2-3p	3.06944	30.0311	72.7953	11.5179	35.9047	16.9423	14.5175	39.0695	6.07314	5.453	7.91435	53.1572	38.1811	35.0102	76.5704	35.1075	39.549	6.86067	15.2581	8.67863	39.8967	17.9819	2.67175
omy-let-7h-1-5p	3377.72	2834.73	1424.71	1979.63	1236.42	923.787	1294.74	864.496	586.843	2990.83	1723.97	918.002	408.766	2616.11	1353.69	1170.42	571.805	2389.63	2609.53	650.412	2106.99	1820.03	198.097
omy-let-7h-1-3p	44.129	239.439	113.146	54.7099	138.615	82.2538	75.3214	158.611	34.5279	55.2044	105.599	108.295	78.1143	89.4501	383.232	180.973	62.9218	50.2208	75.8187	19.7986	243.685	95.4925	11.1937
omy-let-7g-5p	11621.7	16323.5	5252.44	3129.26	2108.37	4907.79	2717.74	1526.71	1357.69	12776.1	3380.48	2393.5	917.731	3604.15	4014.18	3558.66	926.886	11314	4305.62	1167.97	2529.79	3104.56	2424.7
omy-let-7f-5p	205.393	246.197	210.788	143.253	84.5672	115.08	266.5	199.648	181.068	117.512	298.35	85.3213	37.9773	70.9368	253.984	335.132	20.5069	62.8133	175.468	239.222	73.3362	191.829	31.5925
omy-let-7e-5p	28414.5	30235.1	32202.3	92169.6	23995.2	22703	66806.3	31877.9	29380.7	103306	91537.9	16740.7	5250.43	35414.2	34812.3	45405.7	7452.7	29573.3	51500.8	20267	25621	43960.8	2346.92
omy-let-7e-3p	106.49	78.8523	869.87	51.1105	80.7705	225.237	126.84	258.819	48.0092	13.3704	226.622	63.3183	25.9566	61.5886	493.921	309.163	24.6783	19.3601	187.974	20.4842	115.309	135.827	46.7523
omy-let-7d-5p	718.994	3373.1	16454.9	8603.13	1468.12	8919.52	1627.61	2546.88	1064.76	8068.51	417.638	797.391	2036.11	4313.34	2439.16	4831.43	2554.83	2201.51	5039.74	1813.1	2975.73	1235.41	3285.51
omy-let-7c-5p	1266.08	3041.91	7843.75	6273.28	1479.8	6432.83	1573.1	1178.67	1108.9	3474.12	534.949	1809.3	2304.95	5168.8	3568.6	13657.4	2447.49	864.709	4700.6	1912.98	2438.54	1476.71	2473.58
omy-let-7c-2-3p	8.89846	44.301	259.582	19.4364	36.1603	190.855	12.8678	35.0359	2.95804	4.44223	4.57771	26.127	29.5221	15.3971	59.6173	42.6363	25.4107	11.5325	20.2917	6.40446	75.3349	17.5059	95.505
omy-let-7b-5p	3226.99	14389.6	2996.18	10653.3	2974.04	1058.93	3025.35	3677.57	3369.99	7908.56	2635.75	3672.6	3010.7	14186.9	5700.57	5556.57	2910.52	2171.88	10403.4	4837.61	6253.1	4108.8	111.571
omy-let-7a-5p	55278.9	138903	52918.3	72640	24180.8	41335.2	38586.1	32169.3	31356.7	137257	53895.8	33914.2	14207.7	91462	70445.9	110518	16405.7	26157.3	102175	46765	44490.9	42147.2	6937.44
omy-let-7a-5/6-3p	122.646	197.212	141.23	55.4297	162.453	97.282	133.768	184.147	66.438	110.35	437.435	99.3179	48.7348	106.13	284.492	160.641	42.3512	53.3154	220.535	39.7645	332.55	157.445	8.97426
omy-let-7a-4-3p	1.45148	6.13026	66.484	8.6384	16.9086	62.2632	13.4805	36.0693	4.13602	16.92	31.8176	53.6446	26.3641	9.89816	58.2322	41.3077	26.0157	12.2003	10.5391	8.67863	61.8054	18.3282	37.0641
omy-let-7a-3/7-3p	32.1644	49.0263	428.472	38.8728	92.0296	256.038	103.555	144.244	42.7214	7.26178	37.1022	139.117	34.8397	128.676	187.973	420.203	44.9623	17.7129	105.391	26.9389	109.159	120.702	63.5117
omy-miR-29a-3p	101.209	128.293	200.741	62.6284	234.741	35.6988	254.166	244.745	189.524	90.7554	525.21	256.551	30.388	247.546	300.839	906.689	41.3322	105.234	350.648	227.038	81.0747	330.058	13.4748
omy-miR-152a-5p	0	0.252901	0.0384722	0	0.00820625	0.00857581	0	0.0333357	0	0	0.0231609	0	0	0.0814664	0	0.120783	0	0.0575513	0.0786501	0.0278697	0.0512482	0	0.0467184
omy-miR-141-5p	0	0.156701	0.484208	0	1.91294	0.450793	0.0942695	0	0.222507	0	0	0.0419782	0	0.641548	0	1.59031	0	0	0	0.334436	0	0.324584	1.7478
omy-miR-205-1a-5p	97.5935	1195.3	1814	403.125	5881.99	280.578	6.22179	2.00014	1.46593	46.1424	3.04967	162.542	0.651971	16973.8	76.8551	1656.9	6.68703	3.53308	1.02245	9.98293	8.68658	4.15467	6781.32
