# Supplementary material for: Circulating miRNA repertoire as a biomarker of metabolic and reproductive states in rainbow trout
Source: BMC Biol. 2021 Nov 16;19:235. doi: 10.1186/s12915-021-01163-5 (PMC8594080; doi:10.1186/s12915-021-01163-5)
Supplement: Supplementary file 5 — Additional file 5. QPCR primer sequences. [file 12915_2021_1163_MOESM5_ESM.xlsx]

## Sheet: Feuil1
name	consensus mature sequence
omy-miR-133a-1/2-3p	TTGGTCCCCTTCAACCAGCTGT
omy-miR-1-1/2-3p	TGGAATGTAAAGAAGTATGTAT
omy-miR-206-3p	TGGAATGTAAGGAAGTGTGTGG
omy-miR-202-5p	TTCCTATGCATATACCTCTTT
omy-miR-214a-3p	ACAGCAGGCACAGACAGGCAG
omy-miR-30c-5p	TGTAAACATCCTACACTCTCAGC
omy-miR-375-3p	TTTGTTCGTTCGGCTCGCGTTA
omy-miR-221-3p	AGCTACATTGTCTGCTGGGTTT
