# Supplementary material for: Circulating miRNA repertoire as a biomarker of metabolic and reproductive states in rainbow trout
Source: BMC Biol. 2021 Nov 16;19:235. doi: 10.1186/s12915-021-01163-5 (PMC8594080; doi:10.1186/s12915-021-01163-5)
Supplement: Supplementary file 6 — Additional file 6. Individual data used in Fig. 8 and 9. [file 12915_2021_1163_MOESM6_ESM.xlsx]

## Sheet: Figure 8
Sample number	Reproductive stage	Feeding rate	miR-133a-1/1-5p	miR-1-1/2-3p	miR-206-3p	miR-375-3p	miR-214a-3p	miR-30c-5p	miR-221-3p	miR-202-5p
1	PV	Ad libitum	0.57	0	0.86	1.69	0.32	0.9	0	0
5	PV	Ad libitum	0.74	0.2	0.15	2.26	0.54	2.1	0	0
123	PV	Ad libitum	0.34	0.2	0.04	41.3	0.1	36.32	19.05	0
134	PV	Ad libitum	0.37	0.2	0.17	3.01	0.17	3.25	0.54	0
71	PV	Ad libitum	0.78	0.3	0.42	1.08	1.2	2.76	4.06	0
82	PV	Ad libitum	0.69	0.19	0.15	0.93	0.17	0.94	0	0
1	PV	Restriction	0.57	0	0.86	1.69	0.32	0.9	0	0
5	PV	Restriction	0.74	0.2	0.15	2.26	0.54	2.1	0	0
123	PV	Restriction	0.34	0.2	0.04	41.3	0.1	36.32	19.05	0
134	PV	Restriction	0.37	0.2	0.17	3.01	0.17	3.25	0.54	0
71	PV	Restriction	0.78	0.3	0.42	1.08	1.2	2.76	4.06	0
82	PV	Restriction	0.69	0.19	0.15	0.93	0.17	0.94	0	0
140	EV	Ad libitum	92.68	100	35.87	16.89	6.63	18.78	6.67	0
146	EV	Ad libitum	6.42	6.3	3.12	1.41	7.4	2.59	1.82	0
250	EV	Ad libitum	46.1	30.5	31.64	16.32	6.72	9.29	3.58	0
264	EV	Ad libitum	12.15	17.3	29.7	39.28	21.76	8.4	25.74	0
268	EV	Ad libitum	1.88	4.4	1.79	35.5	3.69	9.3	14.82	0
190	EV	Restriction	0.46	0.5	1.11	0.93	0.61	0.62	0	0
192	EV	Restriction	0.75	0.7	0.79	0.93	1.04	0.42	8.5	0
198	EV	Restriction	0.38	1	0.49	0.94	0.09	0.26	0	0
206	EV	Restriction	1.29	2.5	1.47	28.04	12.36	49.73	51.93	0
210	EV	Restriction	0.35	0.2	0.45	0.93	1.32	1.27	0	0
224	EV	Restriction	0.41	0.2	0.09	1.4	0.09	0.38	0.31	0
273	LV	Ad libitum	6.07	8.6	5.84	4.72	2.28	1.85	0.31	0
275	LV	Ad libitum	62.93	37.6	100	16.23	23.19	21.95	6.98	0
283	LV	Ad libitum	45.19	22.5	11.35	4.65	11.09	3.87	2.03	0
289	LV	Ad libitum	22.23	3.2	6.84	10.1	55.25	8.08	7.73	0
386	LV	Ad libitum	43.96	18	84.95	58.21	46.66	27.68	4.2625	0
320	LV	Restriction	1.36	0.7	0.42	3.91	9.33	2.81	3.27	0
335	LV	Restriction	4.12	1.2	1.58	34.53	4.56	2.72	4.62	0
357	LV	Restriction	5.74	5.7	3.7	40.59	6.76	6.16	3.76	0
358	LV	Restriction	3.74	2.5	1.9	26.34	6.88	3.9	3.88	0
359	LV	Restriction	3.74	2.5	1.9	26.34	6.88	3.8975	3.88	0
410	OV	Ad libitum	0.31	0	0	12.89	3.38	1.85	4.16	0
411	OV	Ad libitum	0.71	0.4	0.08	30.06	6.06	2.69	8.95	58.49
412	OV	Ad libitum	0.33	0	0	10.73	3.63	2.59	4.62	39.39
425	OV	Ad libitum	100	3.2	3.28	2.82	37.78	4.63	10.75	5
434	OV	Ad libitum	5.11	1.6	0.48	12.1	12.69	6.54	7.48	68.3
501	OV	Ad libitum	3.02	3.2	2.35	40.12	5.22	26.13	13.39	63.99
407	OV	Restriction	1.11	0.2	0.55	77.12	7.71	3.17	17.28	63.86
439	OV	Restriction	44.15	0.5	1.83	58.23	50.91	100	22.63	0
441	OV	Restriction	5.39	0.6	0.3	78.83	22.1	29.54	37.18	40.96
487	OV	Restriction	22.12	0.2	0.86	100	100	39.94	66.89	0
496	OV	Restriction	2.57	1.3	3.87	71.41	24.62	51.58	18.55	100

## Sheet: Figure 9
Name	Tissue	Position	miR-133a-1/1-5p	miR-1-1/2-3p	miR-206-3p	miR-375-3p	miR-214a-3p	miR-30c-5p	miR-221-3p	miR-202-5p
N1	Brain	C01	1.1	0.8	2.1	0	3.4	11.3	40.5	0
N2	Brain	C01	5.6	5.1	5.1	0	21	43.1	100	0.2
N3	Brain	C01	0	0	0	0.6	11.8	17.1	5.2	0
N4	Egg	C14	4.3	2.5	5.2	0.1	7.2	2.1	0.4	2.5
N5	Egg	C14	0	1.5	0	0.2	27.2	9	4.3	3.7
N6	Egg	C14	0.4	0.2	0.5	0.1	23.8	4.1	2.4	18.3
N7	Gills	C03	1.5	0.6	1	1.7	13.6	11.4	11	0
N8	Gills	C03	0.4	0.2	0.3	0.4	3.8	4.4	1.4	0
N9	Gills	C03	0	0	0	0	0	0	0	0
N10	Intestine	C08	1	1.6	3.1	1.8	10.1	5.8	4.4	0
N11	Intestine	C08	0.6	0.6	1.4	1.1	5.2	5.7	1.8	0
N12	Intestine	C08	8.7	8.4	12.1	1.1	100	8.1	7.5	0.1
N13	Heart	C04	7.8	15.1	18.5	0	0.8	14.4	1.2	0
N14	Head kidney	C11	0.1	0.1	0.3	0.1	4.3	32.2	15.5	0.1
N15	Head kidney	C11	0.1	0.1	0.2	0.1	6.3	50.8	13.4	0
N16	Head kidney	C11	0	0	0	0.1	2.7	10	8.4	0.3
N17	Trunk kidney	C12	0	0	0.1	0.1	1.6	22.2	2.7	0
N18	Trunk kidney	C12	0.1	0.1	0.4	0.1	19.9	100	16.6	0.4
N19	Trunk kidney	C12	0	0	0.1	0.1	6.4	55.1	6.6	0.1
N20	Liver	C09	0	0	0.1	0	0.9	12	3.9	0.1
N21	Liver	C09	0	0	0	0.1	3.7	17.5	8.1	0
N22	Liver	C09	0.5	1.6	3.4	1.4	15.4	9.7	4.4	0
N23	Pituitary	C02	0	0	0	97.5	1.5	13	1.4	0
N24	Pituitary	C02	0.1	0	0.1	68.4	0.8	6.8	6.1	0
N25	Pituitary	C02	0.1	0.1	0.2	100	4	26.7	9.2	0
N26	Post-ovulatory ovary	C13	0	0	0.1	0	5.2	3.3	2.7	100
N27	Post-ovulatory ovary	C13	0	0	0	0	0.1	0	0	1.6
N28	Post-ovulatory ovary	C13	0	0	0	0	2	1.6	0.3	23.9
N29	Skin	C06	0.7	0.6	1.2	0	7.1	6.1	24.9	0.1
N30	Skin	C06	0	0	0	0	0	0	0	0
N31	Skin	C06	0.2	0.1	0.2	0.1	7.7	1.1	0.3	0
N32	Spleen	C10	0	0	0	0	2.6	4.6	2.1	0
N33	Spleen	C10	0	0	0	0.1	5.7	3.9	2.2	0
N34	Spleen	C10	0	0	0.1	0.1	3.1	17.5	6.1	0
N35	Stomach	C07	0.8	1.5	2.3	0.1	5	4.3	1	0.1
N36	Stomach	C07	0.5	0.9	2.6	0.1	7.4	5.1	0.1	0
N37	Stomach	C07	2.2	6.9	12.2	1	24.4	9.3	1.9	0
N38	White muscle	C05	21.6	39.7	36.6	0	4.5	2.5	0.7	0
N39	White muscle	C05	100	100	100	0.1	24.9	9.7	0.9	0
N40	White muscle	C05	17.1	8.8	10.4	0	1.8	0.6	0.1	0
